# Supplementary material for: Hypoxia promotes airway differentiation in the human lung epithelium
Source: Cell Stem Cell. Author manuscript; Available in PMC 2025 Nov 16. (PMC7618356; doi:10.1016/j.stem.2025.09.007)
Supplement: Supplemental information [file EMS210609-supplement-Supplemental_information.zip]

Archive with 7 entries (7 files):
- 1-s2.0-S1934590925003388-mmc2.xlsx
- 1-s2.0-S1934590925003388-mmc1.pdf
- 1-s2.0-S1934590925003388-mmc3.xlsx
- 1-s2.0-S1934590925003388-mmc4.xlsx
- 1-s2.0-S1934590925003388-mmc5.xlsx
- 1-s2.0-S1934590925003388-mmc6.xlsx
- 1-s2.0-S1934590925003388-mmc7.pdf
