# Supplementary material for: Hypoxia promotes airway differentiation in the human lung epithelium
Source: Cell Stem Cell. Author manuscript; Available in PMC 2025 Nov 16. (PMC7618356; doi:10.1016/j.stem.2025.09.007)
Supplement: Supplemental information [file EMS210609-supplement-Supplemental_information.zip › 1-s2.0-S1934590925003388-mmc2.xlsx]

## Sheet: FigS4E_Venn
8pcw-only	9pcw-only	10pcw-only	overlap1	overlap2	overlap3	All expressed
ARHGEF16	SSX2IP	EPHA2	RCAN3	PRDM16	HIST2H2BE	AGRN
EPHB2	TMEM167B	AKIRIN1	MYCL	PDPN	MCL1	ANKRD65
CCDC24	ZBTB18	MFSD2A	IGSF3	CNKSR1	VWA5B2	PRKCZ
FAM69A	LRRTM1	ZNF326	S100A14	TMEM125	MAGEF1	ARHGEF19
SEMA4A	EIF2AK3	COL11A1	SDC1	CELSR2	HSPA1A	KIAA1522
LAD1	SCN9A	POU2F1	SLC39A10	TENT5C	ENPP4	TMEM54
C1orf116	HIGD1A	TGFB2	LRRN1	IGSF9	KIAA0895	DHCR24
GALNT3	SACM1L	ODC1	RPN1	LAMC2	FZD3	JUN
TLK1	MAGI1	KCNS3	BDH1	IRF6	TOX	HOOK1
SEMA3B	PRKCI	EVA1A	CFI	KRTCAP3	RHPN1	SLC44A3
TUSC2	JADE1	METTL5	C5orf15	CAPG	B4GALT1	CGN
C3orf52	GALNT7	SP5	DSP	LYPD6B	PGGHG	RAB25
MTHFD2L	STOX2	PRKRA	GCNT2	PDGFC	RAB21	TSTD1
ZBED3-AS1	SSBP2	IL17RE	PLP2	CYFIP2	SRSF5	ATP1B1
GABRA1	CCDC112	RAB5A	TMEM164	WWC1	IRF2BPL	CD55
AFDN	ISOC1	OSBPL10	CAPN6	MAPK13	ABAT	BCL11A
GSAP	CLINT1	TKT	HS6ST2	GRHL2	TRAF4	FAM136A
NRCAM	CDYL	PLCH1	RAB11FIP1	TBC1D2	TOB1	VAMP8
PDGFRL	AKIRIN2	SKIL	FZD6	KIF12	TSPOAP1	GRB14
JPH1	C1GALT1	ETV5	EPPK1	ZDHHC12	H3F3B	LRP2
CHMP4C	GTF2I	NSG1	MOB3B	ANO9	CHMP1B	IGFBP2
LAPTM4B	ZMYM3	SEL1L3	DAPK1	RASSF7	PLAGL2	SLC4A7
FAM83H	TSIX	YTHDC1	RTN3	PLEKHA7	INSR	NBEAL2
IQANK1	MTMR1	UGT2B7	SHANK2	EXPH5	TST	PLXNB1
RASEF	UBXN2B	GAR1	UCP2	TMPRSS13	ADAMTS5	CD47
SEMA4D	SNTB1	FHDC1	APLP2	ZBTB42	PCP4	PLOD2
RALGPS1	CEMIP2	C5orf38	TMED2	ABCC6	COL2A1	MECOM
MIR210HG	GADD45G	IRX1	LNX2	MT1F	CRNDE	P3H2
CSTF3	POMT1	ITGA2	HOMER2	CHST6	IRX5	HES1
SYT13	NOTCH1	SHISAL2B	ABHD2	CYB561	LINC00982	RBM47
DHCR7	SGPL1	ARHGEF28	DBNDD1	EVPL	CYR61	OCIAD2
COLCA2	ALDH18A1	ENC1	AKAP1	OVOL2	LRRC8D	SHROOM3
GLB1L2	SOX5	HSPA4	FOXJ1	EDN3	TUFT1	FRAS1
KIAA1217	PNMA1	ITPR3	CHST9	EPOR	SH3YL1	LRBA
USP54	NIPA1	HMGA1	COL18A1	HPN	GOLPH3	FAT1
C10orf82	RAMMET	KCNK5	NEGR1	DDOST	LRRC61	LPCAT1
RAB3IP	NTN1	POLR1C	FAM129A	ATP6V0B	SHB	MARVELD2
HSP90B1	DHX40	MYO6	TLR5	ECHDC2	SVIP	ADGRV1
SOX21	CDK3	ZBTB24	C1orf198	SLC44A5	PLEKHB1	DCDC2
CIPC	CHGB	SLC16A10	GCA	PBXIP1	PAK1	DDR1
GCHFR	SERTAD3	FAM184A	DAG1	EFNA1	VSIG2	SFTA2
MMP15	MYH9	TPD52L1	ARL6IP5	RGS4	TMBIM6	FOXP4
MYO5B	CPE	NHSL1	ATP8A1	CHPF	PRKAB1	CD164
PABPC1L	CMPK1	DACT2	FAM149A	IQCA1	ZNF664	MAP7
AL354836.1	TMEM56	CYP2W1	HSPA1B	CRELD1	ZNF219	PPP1R14C
AC010503.4	POGK	ZKSCAN1	ATP6AP2	FLNB	RCN2	EZR
SIPA1L3	GLUL	FOXP2	OPRK1	C3orf14	SLC7A5	PHF10
NLRP2	FIGN	PTPRZ1	PPP1R26	ZBTB20	ATP2A3	FAM221A
ARHGAP8	KLHL23	WDR91	CD151	PLS1	CEBPA	TMED4
CFAP298	MAPKAPK3	TRIM24	CLSTN3	KLHL24	CRABP2	SEMA3E
RIPPLY3	METAP1	SHH	P2RX4	CYTL1		PPP1R9A
RIPK4	CASP3	AR	ITGA3	SGMS2		PDIA4
DHRS3	NLN	SFTPC	ATP8B1	TLL1		DMD
ALPL	FAM169A	CA2	APMAP	PAM		GPC4
NCMAP	FBN2	COL27A1	HOOK2	SPINK1		TPD52
TMEM59	KDM3B	AIF1L	SORT1	LMAN2		ESRP1
AMY2B	ABRACL	RASSF10	CERS2	PLEKHG1		MAL2
TRIM46	TBP	SLC1A2	DPP4	UPP1		FAM189A2
THBS3	TNRC18	STIP1	FZD5	ESYT2		VPS13A
QSOX1	AUTS2	GSTP1	DCBLD2	SSR4		SH3GLB2
CYB5R1	PCLO	FOLR1	PXYLP1	KIFC2		EPS8L2
PDIA6	FDFT1	FAM241B	SLC33A1	GOLM1		NAV2
ITGB6	RDH10	UBTD1	LAMTOR3	ABCC8		TM7SF2
CLK1	EBLN3P	TACC2	PDGFA	FKBP2		STARD10
TMBIM1	ZBTB5	GAPDH	ZDHHC2	UNC93B1		SRSF8
GPC1	STRBP	BCAT1	PLPP5	PSAP		TMEM123
CNTN4	TMEM132A	SINHCAF	SCRIB	SLIT1		COLCA1
ATP13A4	MYRF	WIF1	PTPN6	OAT		MPZL2
TAPT1	THAP12	CRY1	FBN3	SCNN1A		SORL1
LNX1	SLC37A4	UNG	DNASE2	SPX		NET1
ALB	ITGB1	TESC	TACSTD2	OS9		PCBD1
RASSF6	PGAM1	HIP1R	LMO3	DCAF11		ADK
NUDT9	TMEM106C	ATP11A	KRT7	TMED10		SHTN1
OTULINL	SLC11A2	MBIP	KLF5	SERPINA1		GPRC5A
REEP5	MDM2	VASH1-AS1	CLDN10	DICER1-AS1		PAWR
SLC27A6	BTG1	NUDT14	FZD2	BMF		C12orf75
AC106795.2	CKAP4	THBS1	S100A11	PPIB		MSI1
ECI2	SLC15A4	SRP14	ELF3	TMED3		FBRSL1
HLA-C	ITM2B	SRRM2	PERP	CACNA1H		LMO7
SCUBE3	ANKRD10	POLR3E	AGR3	ZBTB4		REC8
YIPF3	PABPN1	SBK1	AQP3	SLC44A2		FOXA1
LMBRD1	BCL11B	GPT2	SCGB1A1	KLK12		TMEM30B
SLC2A12	ARPP19	NETO2	KRT8	PLA2G6		TC2N
ADGRG6	THOC6	LRRC36	CKB	GRAMD4		SPINT1-AS1
DLL1	NMRAL1	TPPP3	KRT19	MFAP2		PDIA3
GUSB	GDE1	HSD11B2	DSTN	PTPRU		MYEF2
SLC12A9	ATXN2L	HAS3	RABGAP1L	SSR2		MYO5C
ATP6V0E2	HSDL1	TXNDC17	DESI2	HIST3H2A		CTSH
FAAH2	RPAIN	FAM83G	MOGS	PTPRN		PRSS22
IDS	SCPEP1	HNF1B	SPOPL	NSUN7		PPL
SLC7A2	RPRD1A	GRB7	RAMP1	MAPK14		ADGRG1
KDM4C	CRLS1	FAM117A	SLC25A4	DDC		AC020978.5
GCNT1	NORAD	SOX9	HMGCR	DNAJB9		ESRP2
NUCB2	ZMYND8	ASPSCR1	ID4	CFTR		SDR42E1
GANAB	PARD6B	MYL12B	VKORC1L1	PRDX4		RAP1GAP2
AP001157.1	TXNRD2	TGIF1	TES	ATP6AP1		ERBB2
AP002387.2	NIPSNAP1	GATA6-AS1	IL13RA1	DUSP4		PRR15L
ENDOD1	MPST	GATA6	TGFBR1	NOXA1		MSI2
HYOU1	RASA4	LAMA3	PWWP2B	TMEM80		GPRC5C
CALML3	NKX2-2	ID1	RGMA	MUC5AC		HID1
MYOF		TOMM34	PDXDC1	CALCA		LLGL2
CNNM2		COL9A3	CMIP	LTBP3		AQP4
LPCAT3		PPDPF	ORMDL3	LDHB		DSG2
ETNK1		AC009005.1	PNMA8A	ERP29		FOXA2
DAZAP2		ARID3A	DNALI1	COX6A1		RPN2
FGD6		TCF3	TARBP1	SLAIN1		SDC4
VEZT		PRR36	BAIAP2L1	GCH1		PLPP2
LTA4H		PRDX2	COL4A5	SIX4		BSG
DRAM1		ITPKC	TDRP	ERG28		STXBP2
RIMBP2		ZNF579	GKAP1	SNHG19		AP1M2
TMCO3		BCR	LARGE2	TTR		ISYNA1
RNASE4		ZNRF3	CD9	RTL10		TMEM59L
ANG		WNT7B	MARCH9	BTG3		LSR
LRP10		UBE2G2	SPRY2	TMPRSS2		DMKN
ZFYVE21		CCNL2	EVL	SMPDL3B		BCAT2
CRIP1		GPR153	KCTD1	HNMT		MYH14
VPS13C		PLOD1	CDH2	BHLHE40		EMC10
SELENOS		PRDM2	GAL3ST1	PFKFB4		CXADR
TNFRSF12A		NBL1	RGMB	ABHD14A		RUNX1
NOMO1		AHDC1	NRXN3	FAM162A		TMCO4
SCNN1G		PHC2		CP		WNT4
MBTPS1		NCDN		CXCL1		KIAA0319L
PIGS		TRAPPC3		PDLIM4		COL9A2
MYO1D		MEAF6		HILPDA		OSBPL9
TMEM99		RLF		PCSK1N		IGSF8
JUP		SSBP3		PGK1		F11R
CDK5RAP3		CRYZ		ITIH2		CD46
ABCC3		PIAS3		CAMK1D		ZFP36L2
GAA		PI4KB		BNIP3		CHST10
L3MBTL4		DPM3		PKM		RPRM
SLC39A6		DEDD		RABEP2		ACKR3
MBP		TMCO1		MIF		HES6
DDRGK1		TOR3A		ENO1		GLB1
HM13		LAMC1		NDUFA4L2		MITF
ERGIC3		TSEN15		DVL1		ABCC5
TMC4		LGR6		SERINC2		FGFR3
TMEM50B		AC010969.2		FAAH		MFSD10
SLC37A1		FKBP1B		TMEM178A		HS3ST1
WRAP73		LTBP1		SIAH2		CXXC4
PDIK1L		MSH6		OXCT1		CAMK2D
SELENOF		VPS54		STX7		TRIM2
GPR89A		GMCL1		SYNE1		ACSL1
AC106869.1		TET3		FNDC1		OCLN
LMAN2L		PCGF1		PCMTD1		TMED9
UXS1		TMEM150A		TRAM1		CANX
CAPN10		LINC00342		NINJ1		PTP4A1
SUMF1		MGAT5		DPP7		SH3BGRL2
P4HTM		PLCL1		SERGEF		ARFGEF3
LAMB2		ASB1		CRY2		SMOC2
MST1		MKRN2		RCOR2		GLCCI1
CACNA2D2		RAF1		UBL3		ICA1
DOCK3		TRANK1		KLHDC2		RHBDD2
PARP9		WNT5A		SLC25A29		HEPACAM2
SELENOT		ROBO2		MCRIP2		CREB3L2
ATP13A3		SEC61A1		TXNDC11		ARSD
MANBA		MFN1		CDIPT		TMEM47
OSTC		MRFAP1L1		PRR14		FAM84B
MFSD8		KIAA0232		ACADVL		NDRG1
IL17B		NFXL1		CRTC1		PUF60
TMEM14B		UBE2D3		PIM3		HSPA5
ALDH5A1		PAPSS1		KDF1		ARRDC1
CUTA		HHIP-AS1		PALMD		CRACR2B
SUPT3H		HHIP		SERTAD2		CTSD
TMEM14A		ARFIP1		ST3GAL5		CDK2AP2
PON2		SPCS3		LRRFIP1		CHRDL2
LMTK2		ICE1		CCDC12		LARP4B
EPHA1		MOCS2		SLC25A36		ANK3
TIMM17B		PDE4D		VEPH1		ASCL1
CCDC120		SCAMP1		PLEKHG4B		TNFRSF19
MAGT1		SRP19		SLC12A2		N4BP2L1
BEX4		TMED7		CPLX2		TM9SF2
LAMP2		PRRC1		SLC29A4		AP1G2
BRCC3		UBE2B		DUSP26		CCDC88C
EPHX2		CAMLG		ATP6V1H		GOLGA8A
SARAF		COL23A1		EYA1		GOLGA8B
GGH		TDP2		PKP3		CGNL1
ZFAND1		HIST1H2AC		PNPLA2		ANXA2
NDUFB9		ZNF76		CADM1		THSD4
SQLE		MTCH1		VWA5A		FAM174B
EXOSC4		ZFAND3		SLC38A1		ADCY7
SLC39A4		CHST12		DAPK2		SGSM2
ADAMTSL1		PGAM2		STAP2		SMTNL2
CACFD1		CRCP		CRB3		SYNGR2
SIGIRR		POMZP3		ZNF444		SLC38A10
CHID1		APTR		YDJC		P4HB
TNNT3		ST7		ZNF385B		NEDD4L
FAM160A2		KCNH2		TMEM150C		CYB5A
TMEM179B		CHPF2		MUM1L1		SPPL2B
KAT5		RBM33		SLC6A8		TMEM205
PRSS23		ZNF674-AS1		NEURL1		GDF15
ANXA11		TBC1D25		NXPH4		TBX1
ZDHHC16		HDAC6		RAB26		COMT
CNTN1		CHRDL1		HERPUD1		XBP1
NTN4		BCORL1		SSTR2		EMID1
LINC02361		RTL8A		VSTM2L		PATZ1
MIPEP		CHMP7		BIK		APP
PYGL		SBSPON				PATJ
CEP170B		TRIB1				IRF2BP2
ISG20		ZFAT				FAM110C
SPSB3		CYHR1				OBSL1
ORAI3		WASHC1				SERP1
RRAD		ZFAND5				EIF4A2
ATP2C2		ROR2				BCL6
CPD		MRPL50				LRPAP1
GRN		FBXW2				FSTL5
SPATA20		RBM18				ADCY2
CCDC47		LRSAM1				EIF2AK1
METTL23		ADAMTSL2				TSPAN12
APCDD1		LCN12				TSPAN6
PIGT		RNF208				BEX2
MYDGF		MRPL41				PGRMC1
SH2D3A		B4GALNT4				ATP6V1G1
CD320		TSG101				SPCS2
TMED1		CD82				ROBO3
YIPF2		CPSF7				PPP1R13B
PRKCSH		VEGFB				CLDN9
NOTCH3		TRMT112				TOM1L1
TMEM147		ANKRD13D				INSM1
NECTIN2		TSKU				CAMSAP3
ZNF761		PCF11				RGL3
DDT		AMOTL1				ERRFI1
MPPED1		ARCN1				PTP4A2
CHKB		CCDC84				PLXNA2
RABL2B		ADAMTS8				SUSD4
VWA1		ACAD8				NEUROD1
TSPAN1		ARL5B				ARL4C
AC103591.3		ZNF33B				CMTM8
PDK1		FAM204A				WDR6
MAP2		ATE1				LRIG1
S100P		HTRA1				ALCAM
SLC4A4		ABRAXAS2				MTTP
C5orf49		ATN1				SCGN
HMGCS1		PEX5				VEGFA
CCNO		ATXN7L3B				MET
CYSTM1		SCYL2				TMSB4X
SLC44A4		IGF1				TUSC3
RGL2		ACAD10				CDKN1C
ABHD11		MED13L				LDHA
TMEM176A		WASF3				PFKFB3
SAT1		MED4				AJUBA
CETN2		DHRS12				METRNL
CEBPD		ARGLU1				HSBP1L1
MUC5B		NFATC4				CST3
ADM		NOVA1				SLC2A1
NCAM1		TRAPPC6B				KIAA1324
TMEM45B		LTBP2				ATP1A1
PFKP		DLST				MUC1
CPXM2		TGFB3				LAMB3
TPI1		MOAP1				GRHL1
PLEKHA5		SECISBP2L				EPCAM
CD63		GABPB1-AS1				EFEMP1
SERPINF2		PARP6				SFTPB
KRT15		NME3				GHRL
KRT17		AC004233.2				SOX2
LUC7L3		CREBBP				HOPX
TRIB3		GLIS2				BMP3
SNX5		SNX29				NPNT
CAPS		NPIPA1				SCGB3A2
GPI		FBRS				CD24
PSENEN		KAT8				AGR2
RSPH1		N4BP1				CLDN3
FXYD3		NKD1				CLDN4
PIK3CD		AARS				ANOS1
PQLC2		ZFHX3				PPP1R3B
FUCA1		WDR59				ASAH1
PARS2		VPS9D1				CLU
SLC35A3		TLCD2				DDIT4
CEPT1		HS3ST3A1				MGST1
OVGP1		ALKBH5				KRT18
PHTF1		WSB1				FREM2
GOLPH3L		FBXL20				NPC2
CREB3L4		EIF1				SPINT1
NCSTN		NBR1				C16orf89
PPOX		MYL4				PRSS8
TADA1		VEZF1				IRX3
SMG7		SMURF2				CDH1
ELK4		BTBD17				SERPINF1
PTPN14		ACOX1				LGALS3BP
WDR26		SMAD4				SEC11C
TMEM63A		RBCK1				GRP
COQ8A		ISM1				WFDC2
ZNF496		CBFA2T2				CRLF1
ZNF513		NCOA6				SPINT2
YPEL5		CHD6				PLD3
UGP2		SERINC3				CXCL17
RTKN		VAPB				CELSR1
MAT2A		CDC34				CLIC6
ACTR1B		RAB11B				TFF3
NPAS2		TRIR				PCBP1
CNOT11		CC2D1A				CXXC5
GCC2		FKBP8				HINT3
INSIG2		SUGP1				AZIN1
DNAJC10		POP4				NRBP2
INHA		GRAMD1A				INPPL1
RNPEPL1		PAF1				MCF2L
VILL		AXL				SUSD6
GORASP1		CIC				EFNB3
ENTPD3		STRN4				RBM38
NCKIPSD		CNOT3				JUND
PRKCD		SSC5D				PICK1
FOXP1		CCDC106				PTPRF
PODXL2		AC005261.3				DDAH1
RAB7A		ZNF134				MAGI3
ACPP		THAP7				EFNA3
MBNL1		SLC2A11				NUAK2
PPM1L		DDX17				NUP210
FGFRL1		ATF4				TMEM41A
TMEM129		CYB5R3				ANXA3
N4BP2		ARFGAP3				CTNND2
FAM13A		CPT1B				HIST1H2BD
PGRMC2		ADAMTS1				MACC1
MSMO1		PTTG1IP				SEMA3C
WWC2		FAM41C				UNC13B
CYP4V2		TTC39A				C5
PDE8B		GNG5				CHKA
JMY		DUSP23				ST14
CDC42SE2		CFH				FGFR2
JAKMIP2		QPCT				ERBB3
SMIM3		CDC42EP3				RASSF9
TNIP1		PSD4				CRIP2
LARP1		HSPE1				CDH3
ZBED8		RAB17				GSE1
GMDS-DT		SELENOK				PCGF2
TMEM170B		SCD5				MIEN1
RNF144B		CDH10				BCAS4
HIST1H1C		HINT1				LAMA5
ZNF451		SKP1				CERS4
PM20D2		FOXQ1				KREMEN1
REV3L		SIRT5				IRX2
MED23		IER3				TSPAN13
UTRN		SLC29A1				CPM
GINM1		TRAF3IP2				SFTA3
CNKSR3		HEBP2				NKX2-1
SP4		CAMK2B				CHGA
MTURN		SEC61G				SCG3
SUMF2		VGLL1				CLDN6
NSUN5		CA8				CLDN7
AKAP9		FRMD3
GIGYF1		SEC61B
KIAA1147		TXN
AGAP3		BSPRY
PLCXD1		PHYHD1
ZBED1		MRPL17
RPS6KA3		MPP7
RTL5		ATP2A2
BRWD3		RNASE1
TCEAL2		SIX1
SLITRK4		EHD4
FMR1		TMEM62
BCAP31		SERF2
AC244090.1		SV2B
MTMR7		KREMEN2
PKIA		SCNN1B
ZBTB10		MARVELD3
CA13		DHRS13
CPNE3		KCNH6
PIGO		MRPS26
TESK1		PCSK2
TMEM8B		GNAS
TLE4		MISP
UBQLN1		CACNA1A
WNK2		BCAM
GALNT12		KLK11
TMEM246		MIAT
ECPAS		DNAL4
AMBP
MORN5
RABGAP1
USP20
FIBCD1
PIDD1
ASCL2
ZBED5-AS1
HSD17B12
KLC2
KMT5B
LRP5
KCTD14
ANKRD49
TMEM25
ZNF37A
PTEN
PLCE1
TM9SF3
PDCD4
ING4
MANSC1
PLBD1
PUS7L
ACVR1B
DNAJC14
FAM222A
ANKRD13A
TCTN1
C12orf49
NBEA
CAB39L
NEK5
HOMEZ
FBXO34
DCAF5
EXD2
SIPA1L1
IFI27L1
MOK
GNB5
CCPG1
CLK3
GOLGA6L9
UNC45A
HAGH
TMEM186
SMG1
SETD1A
ITFG1
ENKD1
LCAT
NFAT5
TMEM231
SPIRE2
KCTD11
TMEM107
MAP2K4
MAP2K3
ALDOC
TLCD1
KAT2A
COASY
TRIM25
CUEDC1
MKS1
YPEL2
ERN1
HELZ
ITGB4
SGSH
CEP131
SIRT7
CCDC57
CYBC1
FOXK2
CDS2
PLCB4
SEC23B
ENTPD6
ABHD12
ZNF337
CTSZ
YTHDF1
MHENCR
DNAJC5
C2CD4C
SCAMP4
CCDC151
NR2F6
THAP8
DYRK1B
MAP3K10
GSK3A
CADM4
CA11
ZNF160
MBOAT7
PPP1R12C
MZF1
HDHD5
DGCR6
ARVCF
PI4KA
PPIL2
HPS4
LARGE1
EP300
CRELD2
DENND6B
BRWD1
ABCG1
CASP9
RIMKLA
C1orf210
SYDE2
CDC42SE1
MAP3K21
FAM84A
DTNB
LAMP3
CDS1
AL513548.1
AGER
FOXP4-AS1
PTPRK
SYTL3
NHS
RPS6KA6
BEX5
AP001207.3
AC083843.3
FBP1
CORO2A
KIAA1958
GAPVD1
TTC17
SLC29A2
ZNF33A
DNMBP
PRMT8
FUT8
AKT1
SMIM22
HEATR3
GAS8
RNFT1
SMIM6
AATK
AC110285.6
MLLT1
SYNE4
FAM3B
SMIM1
SYTL1
TEKT2
FAM183A
C1orf194
PIFO
LINC01765
CFC1
GPR39
CFAP65
ZMYND10
CCDC191
SPTSSB
ISL1
RSPH9
TMEM184A
ARX
NANS
MS4A8
PPP1R32
CNIH2
ATG16L2
DNAJB13
FANK1
MIR200CHG
TM7SF3
DNAH10
AL079303.1
PAX9
AL357093.2
DRAIC
CCDC78
BAIAP3
VTN
DHRS11
NOTUM
C20orf85
MIR7-3HG
TMEM190
PANX2
AC007325.4

## Sheet: FigS4E_GO
GO analysis of 337 common genes	-Log10(P-adjusted)	Genes
Glycolysis	3.07335	CYB5A;HSPA5;PLOD2;VEGFA;LDHA;EFNA3;CLDN3;CLDN9;DDIT4;TFF3;GPC4;AGRN;MET
Lung Morphogenesis	3.71647	NKX2-1;CTSH;CELSR1;FGFR2
Neuron Differentiation	5.45136	FOXA1;IRX2;XBP1;MYEF2;IRX3;ASCL1;RUNX1;VEGFA;SOX2;NRBP2;ERBB3;DDIT4;ERBB2;ANOS1;DMD;INSM1;WNT4;FOXA2
Hypoxia	6.39062	CDKN1C;TPD52;ERRFI1;JUN;PFKFB3;SDC4;ANXA2;HSPA5;SLC2A1;NEDD4L;NDRG1;HS3ST1;VEGFA;LDHA;EFNA3;DDIT4;ACKR3;GPC4
Tight Junction	8.94462	PATJ;CXADR;LSR;ANK3;CGN;F11R;PRKCZ;CLDN6;CLDN4;OCLN;CLDN3;MARVELD2;CLDN9;EPCAM;CLDN7;CGNL1

## Sheet: FigS4G_HIF_targets
Overlapping genes between HIF targets and Xenium DEGs of tip cells	Overlapping genes between HIF targets and Xenium DEGs of stalk cells
SFTPA1	OTUD7B
CA2	CD79A
LGR5	CP
ETV5	GZMB
FAM184A	SAMD3
CA4	CD40LG
ABCA3	FAS
SLC2A1	SEC11C
MALL	PIM1
FSCN1	FCGR3A
RGS5	TNFRSF17
NRGN	CD19
SFTA2	GPR171
STEAP4	TM4SF4
MEDAG	CD274
NTN4	SLC18A2
HELLS	KRT14
DMBT1	HIGD1B
CCNA1	LILRA4
JAG1	CD3E
MKI67	MEF2C
TUBA1A	SVEP1
GPI	KLRD1
FASN	ADGRL4
FOXM1	MS4A4A
SYK	BAIAP2L1
IQGAP2	WNT2B
FKBP11	LTF
RAMP2	CD247
RERGL	CSPG4
STAT4	GZMA
PCNA	LAMC3
MAP7	CXCL6
HP	MUC1
NCEH1	TC2N
CD3D	PDGFRA
WNT2	JAG2
PI3	WFS1
CD163	CD80
IGFBP3	TMEM158
CD38	LAG3
SMIM24	SPDEF
SCEL	STAT3
RND1	DIRAS3
CXCR6	SLIT3
	GKN2
	NID1
	KLRC1
	FOXA2
	IRF1
	LGR6
	CLDN5
	PTEN
	CPM
	SFTPD
	TRPC6
	FOXJ1
	KLK11
	THBS2
	COL5A2
	EGR1
	BANK1
	CNN1
	ACTA2
	FBN1
	CYB5A
	AGER
	HMGCS1
	DES
	SCGB1A1
	PROX1
	AGR3
	TACSTD2
	TAGLN
	LTBP2
	EHF
	KLRB1
	TP63
	IGFBP5
	MYH11
	HHIP
	JUN
	KRT7
	SOX2
	SERPINF1
	ASCL1
	CFTR
	SCGB3A2

## Sheet: FigS4G_GO
Tip cells: HIF-DamID targets: 45 (total DGEs: 90)
Gene Ontology of HIF-DamID targets	-Log10(P-adjusted)	Genes
G1/S Phase Transition	2.38616	CCNA1, HELLS, FOXM1
Surfactant Metabolism	1.82045	DMBT1, ABCA3, SFTPA1
Fatty Acid Metabolism	1.3234	CA2, CA4, FASN
Hypoxia	1.3234	GPI, SLC2A1, IGFBP3
Stalk cells: HIF-DamID targets: 88 (total DGEs: 161)
Gene Ontology of HIF-DamID targets	-Log10(P-adjusted)	Genes
Epithelial Mesenchymal Transition	5.36221	ACTA2, CXCL6, TAGLN, JUN, COL5A2, FAS, SLIT3, THBS2, FBN1
TGF-beta regulation of extracellular matrix	4.54031	DIRAS3, CXCL6, PDGFRA, CYB5A, HMGCS1, PTEN, TACSTD2, LTBP2, THBS2, ACTA2, CNN1, PIM1, SLIT3, FBN1
BDNF signaling pathway	4.54031	PDGFRA, EGR1, TAGLN, JUN ,IGFBP5, SLIT3, CSPG4, PROX1, ASCL1, FBN1
Signaling by PDGF	2.41285	PDGFRA, STAT3, COL5A2, PTEN, THBS2, EHF, SPDEF
Regulation of DNA-templated Transcription	2.0007	MEF2C, JUN, WFS1, STAT3, OTUD7B, FOXJ1, PROX1, ASCL1, SOX2, MUC1, IRF1, TP63, SPDEF, FOXA2
Epithelial Cell Differentiation	1.8242	EHF, TAGLN, KRT14, PROX1, ASCL1

## Sheet: FigS4H_scATACseq
Overlapping genes between HIF targets and scATAC-seq differential peaks-related genes of tip cells	Overlapping genes between HIF targets and scATAC-seq differential peaks-related genes of stalk cells
FGGY	PTCH1
PIK3C2G	BST1
SCNN1A	ZDHHC16
DNMT1	FAF2
PHGDH	FTO
ACSS1	RBMS3
SHF	KCTD19
PATJ	PFKL
PPP2R2A	TAOK3
FYN	LAMA3
ADCY9	ECI2
OSBPL10	DUSP10
DPY19L1	PDSS2
ZFAND3	TNS3
HKDC1	MYO5C
MVP	RBPJ
BUB1	DOCK4
SORBS2	SLC2A1
P4HA2	EXPH5
TPD52L1	BTBD16
DHRS7	ZBTB20
CMC2	DAAM1
FDFT1	KLHL24
SLC16A11	HSDL2
RASSF10	GRM8
CACNB4	PDE9A
PLCH1	SMARCA2
NR4A1	ARMC2
CFAP251	CRPPA
SLC38A2	PLEKHG3
AUTS2	DDI2
GNB1L	EHF
CCDC198	IKZF4
MBNL1	DPH5
SLCO4A1	VAMP5
EML4	ZBTB38
FARP1	DNAH5
ACSS3	MALT1
VIM	MYL12A
AACS	RPA3
CDH1	DAGLB
CLCN3	RAD51B
STC1	CCDC6
SLC20A2	COBL
ADH6	PAK1
ETFB	SMOC2
ZNF750	DRAM1
SLC25A45	RRBP1
CX3CL1	MEPE
VILL	LRRFIP1
TASOR2	MICAL2
TNFSF8	TMEM170B
C4orf51	NXN
DTNB	RABGAP1L
GALNT12	N4BP1
SIRT2	GABRB1
VPS37B	SLC25A36
TRAF3IP2	FANCC
FGF20	DDX10
SYS1	ITPR1
COL19A1	KIAA1328
CDC42EP1	TMEM63A
SORBS3	CC2D2A
LRRC8D	CUEDC1
PRKCH	KANK1
MTMR3	SORCS1
CSNK1D	REV1
TCP11	VEGFC
GSE1	WWTR1
ATXN1	AFF1
PAQR5	CDK17
EPHB3	MYO3B
GCLC	KCTD1
ARPC2	BARD1
CCR3	TEX2
ATP11A	MYO5A
HS6ST2	CUBN
DSP	SYBU
TGIF1	IGF2BP3
DENND2B	RAB24
DNAJB1	LPCAT2
PTPA	SYNE2
BBX	ABCG1
SRGAP2	TNFAIP8
VPS13D	SMCHD1
CLMN	ANK2
PDLIM4	CNTNAP2
SIPA1L3	COA1
BCAR1	C4orf19
NCALD	LFNG
TRERF1	CCDC192
PXN	ARHGAP15
RAPGEF1	UXS1
FAM174B	PHACTR2
HPCAL1	SDC1
MYRFL	TCF20
TRIM29	KLF6
NRP1	RNF145
BRI3	GLI3
GDI2	PPFIBP2
GSAP	CLDN16
STRA8	RNF186
FRMD4B	SH3BP4
IGFL4	PPP6R3
SLC4A8	ATF3
PI4KA	KLHL3
BCL9	KIAA0930
RUBCNL	EYS
DLC1	EMSY
LRP6	ZNF608
ACACA	TRAK1
ACER3	SERPINB6
MARK3	PPP2R5E
MBTPS1	MEF2C
DDX47	SEC14L1
CAPG	NAALADL2
SH3BGRL3	PEBP4
FAM110B	CD55
NHSL1	LRRC49
PPM1H	PALLD
THADA	RAPGEF5
C10orf90	PLEC
TBC1D2B	TLN2
NPR3	DNMBP
UNC5D	BLCAP
RAB3GAP2	TXNL1
ESR2	WDR45B
ITSN1	RABGEF1
IPCEF1	DTX4
NFIB	RTCB
MUC5B	CHMP2B
P3H2	ARHGAP21
AHCYL2	TJP2
RBM39	SOX9
TTC3	DDAH1
PSD3	ALPK1
BDH1	PARN
FOXP1	MAN1A2
IL1R1	TOM1L2
ZDHHC3	MKRN1
SGIP1	MACF1
RBM33	NEDD4L
CAMTA1	ENTPD1
SLC26A9	TMEM65
CPEB4	DEF8
LMBR1	TACC2
STAU2	NREP
ANKK1	CRYBG1
TNS1	LRRN4
HS3ST5	DPP9
FOXP2	TMEM9
AP2B1	USP34
SRSF4	IL1RAP
TBCEL	FBLIM1
STX18	AOPEP
LMF1	HYCC1
C5orf47	KALRN
PPCDC	WFDC3
LEMD1	SLC19A1
THBS4	RASSF5
CRAMP1	QSOX1
TERF1	PSME4
DUOX1	UMODL1
VDR	TIAM2
EVPL	C2CD2
SH3YL1	SRGAP3
ALG9	STXBP6
ASPSCR1	ITGBL1
JADE2	SLC38A9
IL1R2	RUNX2
SEPTIN8	KDR
SLAMF9	GPRC5A
ARF1	TRAF3
LRRC51	DNAJB4
ENOX1	TGFBR2
TSPAN4	TMCO3
HNRNPH1	SARDH
IL34	CYRIB
ASCL2	TCF4
DCAF4	SLC44A2
TMEM52B	FGFR2
COG1	PACRG
PGC	SPINT2
MACROD1	GLIS3
NA	CTNNA2
PRKCD	CHD9
CCDC141	PTPRK
SMC6	EPS8
GIT2	SRGAP1
MLEC	ARPP21
CPSF2	SCHIP1
HID1	CADPS2
EYA4	PIP4K2A
GLDC	RBFOX2
CASK	SCUBE2
POMGNT2	BCAR3
HMBS	TP63
IQGAP2	HRCT1
RMC1	RIN2
TMEM92	ADRB2
PKP2	ATP8B1
ATP6V0A4	STN1
FBLN5	RNF111
DHX9	AXIN2
CNDP1	IL1F10
UBR4	GPR161
NCOA1	ISG20
ATG13	RBPMS
OBP2B	KDM4B
ELF5	PDCD10
SLC2A2	PBX1
GRB14	SNTB1
TFCP2L1	FOXN3
NSD2	LIMCH1
ZNF486	SALL3
UBE2Z	SLX4IP
SPRN	PLEKHH2
ART4	SIPA1L1
NNMT	SSUH2
ZBED2	CSNK2A1
PNPLA1	NTN4
MED12L	MCTP1
BATF	TBC1D2
E2F1	CDK14
OR51A7	LAD1
EEIG1	CHST9
JCAD	FAM89A
GCKR	CGN
AP3S1	UACA
PROM1	HEATR5B
RAB3GAP1	CLIC5
ESRRG	SCN8A
HELLS	KDM5B
TEDDM1	THRB
USP48	DTNA
LARGE1	ABHD11
TMPRSS5	EPB41L5
S100A13	ANTXR2
STRN	SMPD3
CEACAM21	GTF3C4
ALDH5A1	KMT5B
FRMPD3	PTPRM
SYNPO	CLDN10
DGKI	SH3D19
AEBP2	TRIM46
CATSPERE	NTPCR
CTPS1	LPAR3
ENTREP1	CLTC
ROR1	SLC44A3
DLGAP4	CDC42EP3
SLC2A13	NEBL
GPATCH8	TG
FBXW8	RAB2A
CEP112	RBSN
SMG6	STAMBP
FGD4	MINDY2
FOXO3	PACSIN3
TAF1	CCDC146
ARHGDIB	UGGT2
GAS2L3	SFTPD
USB1	SMIM20
KIF5C	PDE6G
WNK2	NME4
NFKB1	SNED1
	POLR2M
	WNT7A
	TSPAN3
	ARID4A
	GRAMD2A
	PCF11
	VEGFB
	EFHC2
	ZNF385D
	ALS2
	ARL8B
	FRAT2
	MRPS24
	CCDC159
	ABCA8
	NACC2
	NFAT5
	SLC12A9
	POLN
	IGSF5
	RFC1
	CIT
	NEK10
	SPOPL
	WWC2
	COL6A5
	FAM91A1
	TLE4
	NEK6
	SAP18
	PUM2
	MDM4
	GZF1
	KDM2A
	COL16A1
	SPINK1
	LANCL1
	ABI3BP
	LBR
	FEZ2
	WDR49
	SLC4A5
	ECT2
	MED13L
	PIK3AP1
	POU2F1
	POGZ
	TTLL5
	ITFG1
	FAM20A
	PHF11
	IMPA2
	TRIM37
	ATXN7L1
	P2RY13
	IGSF23
	CRACDL
	EPM2A
	DENND2A
	HSD17B12
	BICRAL
	CERS4
	CD101
	RASGRF2
	RAD18
	ROCK2
	CCDC66
	PDE10A
	SIAH1
	EXOSC9
	CFH
	RAB31
	DNAH11
	FILIP1
	NSF
	TRMT11
	C12orf56
	SCAP
	PLCE1
	TUT7
	C9orf72
	ATP6V0A1
	KIFC3
	IRX2
	ADAMTSL1
	RGS6
	GREB1L
	PAXBP1
	SOX13
	PLEKHG6
	PAG1
	NIPAL1
	SBF1
	MACROH2A1
	TTC17
	CAP2
	CEACAM7
	ADGRL4
	ACKR3
	APBB2
	ALDH6A1
	ADAM12
	PTCD2
	KHDRBS3
	GPR171
	CRYZL1
	TAX1BP1
	ADGRB3
	APOLD1
	SYT17
	MFSD4A
	POC5
	WDFY4
	CHMP3
	TCN1
	PGGT1B
	MRPL13
	C5orf22
	PARP15
	TTLL6
	C3orf85
	CPA5
	CTCFL
	GPRC5B
	CDH26
	P2RY1
	DYM
	STX6
	GPSM2

## Sheet: FigS4H_GO
Tip cells
Gene Ontology	P-adjusted	Genes
Mitotic Spindle	0.003123	FGD4;FARP1;ITSN1;PXN;CDC42EP1;CSNK1D;SORBS2;SYNPO;BUB1;RAB3GAP1;BCAR1
Response to Fatty Acid	0.3072	GLDC;PRKCD;FOXO3
Protein Secretion	0.2197	ARF1;AP3S1;AP2B1;CLCN3
Wnt Signaling WP363	0.07789	BCL9, GCKR, CSNK1D, ROR1, LRP6
Stalk cells
Gene Ontology	P-adjusted	Genes
Signal Transduction	2.225e-06	GPSM2;GABRB1;DOCK4;RASGRF2;CLTC;FAF2;USP34;SPINT2;IL1RAP;PTPRK;RBPJ;GLI3;LFNG;SMPD3;DUSP10;FRAT2;PPP2R5E;GRM8;KDR;PIP4K2A;SOX9;LBR;TNS3;RNF111;RGS6;TLE4;PLEKHG3;MEF2C;RBFOX2;CSNK2A1;PLEKHG6;SOX13;AXIN2;TEX2;FAM91A1;CIT;TGFBR2;TIAM2;DAAM1;ALS2;GPR161;CDC42EP3;ADAM12;TAX1BP1;SPOPL;COL6A5;DAGLB;ABCG1;KANK1;KHDRBS3;ROCK2;LAMA3;ITPR1;NEDD4L;LPAR3;ADRB2;TRAK1;ARHGAP15;DTX4;KALRN;UACA;SCUBE2;ARHGAP21;PA…
Hypoxia	0.1401	ISG20;PFKL;KLF6;DTNA;SLC2A1;NEDD4L;ACKR3;KLHL24;RBPJ;ATF3
Epithelial Mesenchymal Transition	0.1947	COL16A1;ABI3BP;ADAM12;LAMA3;SDC1;VEGFC;QSOX1;SNTB1;CAP2
Negative Regulation of DNA-templated Transcription	0.06696	THRB;WWC2;GLIS3;ZBTB20;ARID4A;PTPRK;RBPJ;MACROH2A1;GLI3;IKZF4;ZNF608;NACC2;DNAJB4;SAP18;APBB2;SOX9;LRRFIP1;TP63;TLE4;IRX2;MEF2C;RBFOX2;KDM2A;POU2F1;ATP8B1;ZBTB38;PTCH1;SOX13;KCTD1;FOXN3;SMARCA2;PARP15;RUNX2;MDM4;TRIM37;ATF3;FGFR2;GZF1
