# Supplementary material for: Hypoxia promotes airway differentiation in the human lung epithelium
Source: Cell Stem Cell. Author manuscript; Available in PMC 2025 Nov 16. (PMC7618356; doi:10.1016/j.stem.2025.09.007)
Supplement: Supplemental information [file EMS210609-supplement-Supplemental_information.zip › 1-s2.0-S1934590925003388-mmc3.xlsx]

## Sheet: Table_S1_DamID_gene_lists
HIF1A_HIF2A_common	HIF1A_specific	HIF2A_specific
A4GALT	AARS2	AAGAB
AAAS	ABCA8	AARS1
AACS	ABCB1	ABAT
AAK1	ABCB4	ABCA9
AAMP	ABL2	ABCC9
AASDHPPT	ACOX2	ABCF1
AATF	ACTL6A	ABCG2
ABCA1	ACTR1A	ABHD13
ABCA12	ACYP1	ABHD17C
ABCA13	ACYP2	ABI3BP
ABCA4	ADA	ABLIM2
ABCA5	ADAP1	ABLIM3
ABCA7	ADCY6	ACAA2
ABCB11	ADCY8	ACADS
ABCB9	ADIPOR1	ACAP2
ABCC10	ADNP	ACBD3
ABCC12	ADORA1	ACBD6
ABCC2	ADPGK	ACE2
ABCC3	ADRM1	ACKR3
ABCC4	AGBL5	ACMSD
ABCC5	AGO4	ACOT7
ABCD1	AHSA1	ACOX1
ABCD3	AIG1	ACP3
ABCF2	AK8	ACSM3
ABCG1	AKIRIN1	ACSS2
ABHD10	ALDH3A1	ACTBL2
ABHD11	ALDH3B1	ACTMAP
ABHD12	ALG1	ACTR3B
ABHD2	ALG9	ADAM12
ABHD5	ALOX15	ADAM15
ABHD6	ALS2	ADAM18
ABL1	AMDHD1	ADAM2
ABLIM1	AMN	ADAM28
ABO	ANAPC10	ADAMTS5
ABR	ANKLE2	ADAMTSL1
ABRACL	ANKRD17	ADAMTSL4
ABTB2	ANKRD18B	ADAP2
ABTB3	ANKRD22	ADAR
ACACA	ANKRD7	ADCK1
ACADL	ANTKMT	ADCY10
ACADVL	AP2B1	ADGRB3
ACAP1	AP4E1	ADGRD1
ACAP3	APAF1	ADGRF3
ACBD5	APEH	ADGRL4
ACER3	APH1A	ADI1
ACIN1	APIP	ADPRH
ACKR2	APOL1	ADPRHL1
ACLY	APOM	ADSL
ACO2	APPL2	ADSS2
ACOT11	APTX	ADTRP
ACOX3	ARF1	AEBP1
ACOXL	ARHGAP1	AEBP2
ACP6	ARHGAP23	AFAP1
ACSL1	ARHGEF35	AFF2
ACSL3	ARHGEF39	AFF3
ACSL5	ARHGEF5	AFTPH
ACSS1	ARHGEF6	AGAP5
ACSS3	ARID4A	AGFG1
ACTB	ARL6IP6	AGMO
ACTG1	ARL8B	AGPAT2
ACTN1	ARMC8	AHI1
ACTN4	ARMCX1	AHSG
ACTR2	ARRB2	AICDA
ACTR3C	ASAH1	AIFM2
ACVR1	ASB6	AIMP2
ACVR1B	ASCL2	AK3
ACVR2A	ASIC1	AK4
ADAM17	ASNS	AK6
ADAM32	ASPG	AK9
ADAM9	ASPSCR1	AKAP3
ADAMTS1	ATAD2	AKAP6
ADAMTS14	ATF4	AKAP8
ADAMTS18	ATG10	AKNAD1
ADAMTS19	ATG12	AKR1B1
ADAMTS3	ATG4C	AKR1B10
ADAMTS6	ATG5	AKR1C2
ADAMTS9	ATP11B	AKR1C3
ADCY2	ATP13A4	AKR1C4
ADCY3	ATP2A3	AKTIP
ADCY4	ATP6AP1	ALAD
ADCY7	ATPAF2	ALAS1
ADCY9	ATXN2	ALDH2
ADD3	AUP1	ALDH3A2
ADGRA3	B3GALT5	ALDH3B2
ADGRF1	B3GAT3	ALDH5A1
ADGRF4	B3GNT2	ALDH6A1
ADGRF5	BACE1	ALDH7A1
ADGRG1	BAG2	ALG10B
ADGRG2	BAZ1A	ALKAL1
ADGRG6	BAZ2B	ALKAL2
ADGRL2	BBS4	ALKBH8
ADGRL3	BCCIP	ALOX5AP
ADGRV1	BCL2	ALPL
ADH6	BCL2L12	ALS2CL
ADH7	BDNF	AMACR
ADIRF	BEST1	AMELX
ADISSP	BICRA	AMHR2
ADK	BLOC1S4	AMIGO2
ADORA2B	BNIPL	AMTN
ADRA1B	BORCS6	AMY1B
ADRB1	BPGM	AMY2B
ADRB2	BRD9	ANGPT2
AEN	BRF1	ANGPTL1
AFAP1L2	BRME1	ANGPTL2
AFDN	BTAF1	ANK1
AFF1	BTBD10	ANKFN1
AFF4	BTBD19	ANKFY1
AFG1L	BTBD9	ANKHD1
AFG2A	BTF3	ANKMY2
AGA	BTNL8	ANKRD29
AGAP1	BUD31	ANKRD33B
AGAP3	C12orf71	ANKRD36
AGFG2	C16orf90	ANKRD40
AGK	C16orf95	ANKRD44
AGO2	C17orf107	ANKRD45
AGPAT3	C19orf25	ANKRD46
AGPAT5	C19orf67	ANKRD62
AGR2	C1orf167	ANKS1A
AGRN	C1orf74	ANKUB1
AGTPBP1	C1QTNF3	ANLN
AGTR2	C1S	ANO1
AHCY	C20orf204	ANO3
AHCYL1	C3orf38	ANO7
AHCYL2	C3orf80	ANOS1
AHDC1	C4orf36	ANXA10
AHNAK	C5orf47	ANXA11
AHNAK2	C6orf226	ANXA2R
AHR	C6orf62	AOAH
AIP	C6orf89	AOX1
AJM1	C9orf40	AP1B1
AJUBA	CABS1	AP2A2
AK2	CACNA1G	AP2S1
AKAIN1	CACNA1S	AP3B1
AKAP1	CACNG2	AP3S1
AKAP12	CALM1	AP4S1
AKAP13	CALM3	AP5M1
AKAP9	CAMK2N1	AP5Z1
AKIRIN2	CAPN12	APBA2
AKNA	CARTPT	APBB2
AKR1A1	CASKIN2	APH1B
AKR1B15	CATSPERD	APLF
AKR1D1	CBLL1	APOBEC2
ALCAM	CBR3	APOBEC3F
ALDH18A1	CBX1	APOC1
ALDH1A1	CCAR2	APOD
ALDH1A2	CCDC103	APOL6
ALDH1B1	CCDC121	APOLD1
ALDOA	CCDC146	AQP10
ALG13	CCDC159	AQP4
ALG14	CCDC18	AQP7
ALG3	CCDC85B	AQR
ALG6	CCDC92	ARB2A
ALK	CCL27	ARHGAP10
ALOX12B	CCNB1IP1	ARHGAP20
ALOXE3	CCNG1	ARHGDIB
ALPK1	CCPG1	ARHGEF18
ALX1	CCT6B	ARHGEF19
AMBN	CD3E	ARHGEF33
AMBRA1	CD82	ARHGEF38
AMD1	CD8A	ARHGEF40
AMN1	CDADC1	ARHGEF9
AMOT	CDC5L	ARID3A
AMOTL1	CDK1	ARK2C
AMPD3	CDK10	ARL13A
AMY1A	CDK11A	ARL14
AMY1C	CDK11B	ARL4A
AMZ1	CDK5R1	ARL5B
ANAPC5	CDO1	ARL6IP1
ANG	CDR2L	ARMH1
ANGEL1	CEBPZ	ARMH4
ANGPT1	CENPJ	ARPC1B
ANGPTL4	CENPM	ARPIN
ANK2	CENPO	ARPP19
ANK3	CEP120	ARRDC4
ANKDD1B	CEP170	ARSB
ANKK1	CEP192	ART4
ANKRA2	CEP72	ASAH2
ANKRD10	CERS2	ASAH2B
ANKRD11	CFAP57	ASAP3
ANKRD12	CFAP73	ASB13
ANKRD13C	CFAP92	ASB15
ANKRD13D	CGB7	ASCC1
ANKRD2	CGGBP1	ASH2L
ANKRD26	CHCHD1	ASIC4
ANKRD27	CHCHD6	ASRGL1
ANKRD28	CHCT1	ASXL1
ANKRD31	CHI3L1	ATAD1
ANKRD36C	CHMP1B	ATAD2B
ANKRD50	CHMP2A	ATE1
ANKRD55	CHPF	ATF1
ANKRD65	CHPF2	ATF2
ANKZF1	CHST4	ATF7
ANO10	CHSY3	ATG101
ANO5	CHURC1-FNTB	ATG13
ANO6	CIART	ATG3
ANP32A	CISD2	ATM
ANP32E	CISH	ATN1
ANTXR1	CLCA4	ATOH1
ANTXR2	CLDN6	ATP10D
ANXA1	CLN6	ATP11C
ANXA13	CLTCL1	ATP13A1
ANXA2	CMYA5	ATP13A2
ANXA3	CNGB3	ATP13A3
ANXA4	CNPY3	ATP1A1
ANXA5	CNTLN	ATP1B3
ANXA6	CNTN4	ATP2A2
ANXA7	COG1	ATP5IF1
ANXA8	COL4A5	ATP6V0A1
AOPEP	COMMD9	ATP6V0A2
AP1G1	COMTD1	ATP6V0A4
AP1S3	COPB2	ATP6V1C1
AP2M1	COPS4	ATP6V1C2
AP3D1	COQ10B	ATP6V1D
AP5B1	COQ5	ATP6V1G3
APBA1	COQ8B	ATP7B
APBB3	COX20	ATP8A2
APCDD1	COX6B1	ATP8B2
APEX1	COX7C	ATRNL1
APEX2	CPA4	ATXN7L1
APLP2	CPEB3	AVEN
APMAP	CPLX1	AVL9
APOL2	CPNE5	AZI2
APOO	CPS1	AZIN2
APP	CPSF6	B3GNT3
APPBP2	CPT1A	B3GNTL1
APRT	CRACD	B4GALNT2
AQP3	CRAMP1	B4GALNT4
AR	CREB3L1	B4GALT4
ARAF	CRKL	B4GALT6
ARAP1	CS	B4GALT7
ARAP2	CSK	BAAT
AREG	CSNK1G2	BAG1
ARF4	CSNK2B	BAIAP2L2
ARF6	CTBP1	BAIAP3
ARFGEF2	CTSD	BANF2
ARFGEF3	CUL1	BATF
ARFIP1	CYB561D1	BAX
ARFIP2	CYB5R3	BBOX1
ARG2	CYGB	BBS9
ARHGAP12	CYSRT1	BCAM
ARHGAP15	CYSTM1	BCAS1
ARHGAP18	CZIB	BCAS3
ARHGAP21	DACT3	BCL2L15
ARHGAP22	DAD1	BDKRB2
ARHGAP24	DAP3	BET1L
ARHGAP25	DAPK3	BHLHA15
ARHGAP26	DBF4	BICRAL
ARHGAP27	DBN1	BID
ARHGAP28	DBP	BIK
ARHGAP29	DCAF4	BIN1
ARHGAP31	DCP1A	BIN2
ARHGAP32	DCUN1D4	BIRC6
ARHGAP35	DCUN1D5	BLTP3A
ARHGAP42	DDHD1	BLZF1
ARHGAP5	DDIT3	BMAL2
ARHGAP8	DDR1	BMI1
ARHGEF1	DDTL	BMPR1A
ARHGEF10L	DDX20	BMPR1B
ARHGEF12	DDX24	BOD1L1
ARHGEF16	DDX39B	BPIFB1
ARHGEF2	DDX50	BPIFB4
ARHGEF26	DDX54	BRAF
ARHGEF28	DEAF1	BRCA2
ARHGEF3	DEDD	BRD3
ARHGEF37	DEF6	BRD8
ARHGEF4	DEFB115	BRF2
ARID1A	DENND5B	BRIP1
ARID1B	DENR	BRK1
ARID2	DEPDC1	BRWD3
ARID3B	DEPP1	BSDC1
ARID5B	DGCR6L	BTBD7
ARK2N	DGKE	BTLA
ARL15	DHRS11	BUB1B
ARL4C	DHRS13	C10orf143
ARL6IP5	DHRS4	C11orf58
ARMC2	DKK4	C11orf65
ARMC3	DLAT	C11orf86
ARMC9	DLG4	C12orf54
ARMT1	DLX1	C12orf56
ARNT	DLX2	C1GALT1C1
ARPC2	DMPK	C1orf131
ARPP21	DMTF1	C1orf198
ARRB1	DNAAF2	C1QL2
ARRDC3	DNAJB14	C1QTNF1
ARSJ	DNAJC18	C1QTNF2
ARTN	DNAJC22	C1RL
ARV1	DNASE1L2	C2CD4B
ARVCF	DPY19L4	C2CD5
ASAP1	DRC3	C2orf80
ASAP2	DSTN	C2orf88
ASB2	DTD2	C3
ASB4	DTHD1	C3orf49
ASCC2	DUOX1	C3orf85
ASCC3	DUS2	C5orf22
ASCL5	DUSP2	C5orf63
ASGR1	DUSP3	C6orf58
ASH1L	DVL1	C7orf50
ASPH	DYNC1I2	C9orf57
ASS1	DYNLL2	C9orf72
ASXL2	EBP	CA12
ATF3	EDARADD	CA14
ATF7IP	EDC3	CA3
ATG14	EDEM2	CA4
ATG16L1	EFHC2	CACNA1A
ATG7	EFNB1	CACNA1E
ATL1	EIF3D	CACNA1F
ATL2	EIF4A1	CACNB3
ATOH8	ELF2	CACUL1
ATOSA	ELK3	CALHM6
ATOSB	ELMO2	CALR3
ATOX1	ELOC	CALY
ATP10B	ELOVL1	CAMK2B
ATP11A	ELOVL5	CAMK4
ATP12A	EMC2	CAMKK1
ATP1B1	EMC6	CAMKK2
ATP2B1	EMD	CAMLG
ATP2B4	EMID1	CAMSAP2
ATP2C2	ENOX1	CAND1
ATP5F1E	ENPP4	CANT1
ATP5MC2	ENSA	CAP2
ATP6V0D1	EPHX4	CAPN15
ATP6V0D2	ERCC6	CAPN7
ATP6V0E1	ERICH6	CAPRIN2
ATP6V1H	ERLEC1	CAPS
ATP8A1	ESAM	CAPZA2
ATP8B1	ETF1	CARD10
ATP8B3	ETV7	CARD18
ATP8B4	EVC2	CASK
ATP9A	EVPL	CASP3
ATP9B	EXOC3L1	CASP4
ATRX	EXTL2	CASP6
ATXN1	FAHD1	CASP7
ATXN10	FAM120A	CASQ2
ATXN7	FAM131A	CASTOR2
AURKA	FAM177A1	CAT
AUTS2	FAM185A	CATSPERE
AVPI1	FAM199X	CATSPERZ
AVPR1A	FAM221A	CAVIN2
AXIN1	FAM227B	CBLC
AXIN2	FAM43A	CBX2
B2M	FAM47E	CCDC102A
B3GALNT2	FAM53B	CCDC102B
B3GNT5	FAM76B	CCDC113
B3GNT6	FAM83A	CCDC124
B4GALNT3	FAM83H	CCDC14
B4GALT5	FAM8A1	CCDC141
B9D1	FAM98B	CCDC149
BAALC	FASTKD2	CCDC15
BACH1	FBL	CCDC158
BACH2	FBP1	CCDC168
BAG3	FBXL7	CCDC170
BAG4	FBXO31	CCDC195
BAHCC1	FBXO46	CCDC200
BAIAP2	FBXO9	CCDC24
BAIAP2L1	FECH	CCDC27
BAMBI	FEM1A	CCDC30
BANK1	FIGNL2	CCDC32
BANP	FKBP3	CCDC34
BARD1	FLI1	CCDC38
BARX2	FLNA	CCDC39
BATF3	FLOT1	CCDC59
BAZ2A	FMR1	CCDC65
BBC3	FNTA	CCDC66
BBX	FOXE1	CCDC7
BCAP31	FOXN1	CCDC70
BCAR1	FRAT2	CCDC71L
BCAR3	FSCN1	CCDC80
BCAS4	FTL	CCDC86
BCAT1	FUS	CCDC93
BCKDHB	FUZ	CCER1
BCL10	FZD10	CCK
BCL11A	FZD7	CCL17
BCL2L1	G0S2	CCL28
BCL2L11	GAA	CCN1
BCL2L13	GABARAPL2	CCNJL
BCL2L14	GADD45B	CCNYL1
BCL2L2	GAL3ST4	CCP110
BCL3	GALC	CCR1
BCL6	GALNT16	CCR2
BCL9	GALR2	CCSER1
BCL9L	GART	CCT6A
BCOR	GATB	CCT7
BCORL1	GATD1	CCT8
BCR	GDF7	CD101
BDH1	GEMIN8	CD163L1
BEAN1	GGN	CD180
BEND5	GGT1	CD200R1
BFSP1	GINM1	CD244
BFSP2	GINS2	CD247
BHLHE40	GJB6	CD274
BHLHE41	GLIPR1L2	CD276
BICC1	GLO1	CD28
BICDL1	GLRX5	CD2AP
BIRC2	GLTP	CD300A
BIRC3	GM2A	CD300LF
BLCAP	GMFB	CD36
BLNK	GMNC	CD38
BLOC1S5	GMNN	CD47
BLOC1S6	GMPPA	CD68
BLTP2	GMPPB	CD7
BLVRA	GNAT3	CD86
BLVRB	GNB1	CDC20B
BMAL1	GNE	CDC25A
BMF	GNG4	CDC25B
BMP2	GNG5	CDC34
BMP2K	GNL3	CDC42SE1
BMP3	GOLGA6L2	CDCA2
BMP4	GOLGA8B	CDCA7L
BMP5	GON4L	CDH10
BMP6	GOT1L1	CDH13
BMP7	GPA33	CDH19
BMPER	GPI	CDH26
BMPR2	GPR107	CDH4
BMT2	GPR180	CDH5
BNC2	GRAMD2A	CDH9
BNIP5	GRHPR	CDHR3
BOK	GRID1	CDK12
BOLA1	GRK2	CDK4
BPHL	GRK7	CDKL1
BPIFA1	GRSF1	CDKL4
BPNT2	GTPBP3	CDKL5
BPTF	GTSE1	CEACAM1
BRD1	H1-1	CEACAM16
BRD2	H2BC14	CEACAM18
BRD4	H3C13	CEACAM19
BRI3	H3C14	CEACAM21
BRINP2	H3C4	CEACAM3
BROX	H4C11	CEACAM7
BRWD1	H4C2	CEBPE
BSG	H4C6	CELA3A
BST1	H4C8	CELA3B
BTBD16	HACD2	CELSR2
BTBD3	HADHB	CENPA
BTC	HAND1	CENPC
BTG1	HAPSTR1	CENPE
BUB1	HDLBP	CENPF
BUD13	HEBP2	CENPX
BZW1	HECTD1	CEP112
BZW2	HEPACAM2	CEP128
C10orf90	HERC2	CEP152
C11orf91	HES4	CEP70
C12orf42	HEXIM1	CEP76
C12orf75	HGS	CEP83
C13orf42	HJV	CEP89
C14orf132	HMG20A	CEP97
C15orf39	HMG20B	CERCAM
C16orf46	HMGB3	CERS4
C16orf74	HMGXB3	CES5A
C16orf89	HNRNPA0	CETN3
C17orf58	HNRNPC	CFAP100
C1GALT1	HNRNPDL	CFAP210
C1orf105	HNRNPH1	CFAP43
C1orf116	HNRNPH3	CFAP45
C1orf21	HNRNPK	CFAP65
C1orf210	HNRNPR	CFAP74
C1QTNF12	HPGD	CFH
C1QTNF6	HS1BP3	CHCHD4
C1QTNF9	HS6ST3	CHD9NB
C2	HSP90AB1	CHGB
C2CD2	HSPA12A	CHMP3
C2CD3	HSPA14	CHMP7
C2CD4A	HSPA2	CHODL
C2CD4D	HSPA5	CHP1
C2orf76	HSPE1	CHRM2
C3orf52	HTR7	CHRNA1
C4orf19	HUWE1	CHRNA9
C4orf3	ICAM3	CHRNB3
C4orf46	ICAM5	CHST12
C4orf51	ICE1	CHST6
C5orf15	IDE	CHSY1
C5orf46	IDUA	CIB1
C6	IFIT1	CIB4
C6orf132	IFIT5	CIDEC
C6orf141	IFNE	CIPC
C7	IFNLR1	CIR1
C7orf57	IGF2BP1	CIROP
C8orf58	IGFBP4	CISD1
C9orf152	IGFL1	CIT
C9orf85	IGHMBP2	CKAP4
CA1	IGSF5	CKMT1B
CA10	IKZF1	CKMT2
CA13	IKZF5	CLCN1
CA8	IL17RC	CLCN5
CAB39	IL1R2	CLDN12
CAB39L	IL34	CLDN18
CABCOCO1	IMPACT	CLDN22
CABIN1	INAFM1	CLDN24
CABLES1	INF2	CLDN3
CACHD1	ING1	CLEC3B
CACNA1D	ING2	CLIC4
CACNA2D1	INKA2	CLIP1
CACNA2D3	INPP5B	CLN3
CACNB4	IP6K1	CLNK
CADM1	IPO4	CLPP
CADM2	IQCD	CLRN2
CADPS	IRF7	CLVS2
CADPS2	ISCA1	CLXN
CALD1	ISL2	CMC1
CALM2	IVD	CMPK1
CALML5	JADE2	CMPK2
CAMK2D	JAG2	CMTM4
CAMK2G	JAGN1	CNBP
CAMSAP1	JMJD1C	CNDP1
CAMTA1	JMJD7	CNN2
CAP1	JPH1	CNNM1
CAPG	JUND	CNOT10
CAPN1	KANSL1L	CNOT3
CAPN2	KAT5	CNTN3
CAPN5	KATNB1	CNTN5
CAPN8	KBTBD12	CNTNAP3B
CAPN9	KBTBD8	COBLL1
CAPNS1	KCNE2	COL10A1
CAPNS2	KCNK13	COL15A1
CAPZA3	KCNQ5	COL16A1
CAPZB	KCTD17	COL26A1
CARD6	KCTD2	COL4A3
CARM1	KCTD5	COL6A5
CARMIL1	KDM1A	COL9A2
CASD1	KDM5A	COLGALT2
CASP10	KDM5C	COMT
CASP8	KHSRP	COP1
CASR	KIAA0232	COPB1
CAST	KIAA0513	COPS7B
CASZ1	KIF20B	COPS8
CATSPERB	KIF5A	COQ7
CAV1	KISS1	COQ9
CAV2	KL	CORO7
CAVIN1	KLHL4	COX10
CAVIN3	KLRC2	COX16
CBFA2T2	KPNA1	CP
CBLB	KPNA4	CPA1
CBS	KRBA1	CPA3
CBX4	KRCC1	CPA5
CBX5	KRT23	CPE
CBX6	KRT6A	CPEB2
CBX8	KRTAP3-1	CPED1
CBY1	KTI12	CPHXL
CC2D2A	KXD1	CPLANE1
CCDC107	L1TD1	CPN1
CCDC117	LACTB	CPNE1
CCDC12	LANCL3	CPNE4
CCDC13	LAPTM5	CPSF2
CCDC138	LARGE2	CPSF3
CCDC148	LARP4	CRABP1
CCDC160	LARP4B	CRACDL
CCDC169	LBHD2	CRB1
CCDC171	LCN12	CREB1
CCDC179	LEMD1	CREBBP
CCDC183	LENG1	CREBZF
CCDC184	LGALS3BP	CREG1
CCDC185	LGI4	CREG2
CCDC190	LIAS	CRIPT
CCDC192	LIF	CRISPLD1
CCDC198	LLGL1	CRLS1
CCDC50	LMAN1	CRTC3
CCDC51	LMF1	CRY1
CCDC57	LMNTD1	CRYAA
CCDC6	LMO1	CRYAB
CCDC68	LMOD3	CRYGB
CCDC8	LMX1B	CRYZ
CCDC82	LNP1	CRYZL1
CCDC83	LOX	CSAD
CCDC85C	LPCAT3	CSNK2A3
CCDC88A	LRCOL1	CSTF2T
CCDC88C	LRP2BP	CSTF3
CCDC91	LRR1	CTBS
CCDC97	LRRC27	CTCFL
CCL20	LRRC41	CTH
CCN2	LRRC45	CTHRC1
CCN3	LRRC51	CTNNAL1
CCN4	LRRC58	CTNNB1
CCN6	LRRC75A	CTNND2
CCND1	LRSAM1	CTPS1
CCND2	LSM5	CTPS2
CCND3	LSS	CTR9
CCNF	LTF	CTSO
CCNG2	LTN1	CTSV
CCNI	LTO1	CXADR
CCNL1	LYPLAL1	CXCL1
CCNO	LYRM2	CXCL13
CCNY	LYRM7	CXXC1
CCR3	LYRM9	CXXC4
CCR4	LYST	CXXC5
CCR5	LZIC	CYB5R1
CCR7	MACIR	CYB5R2
CCRL2	MACO1	CYB5R4
CCSER2	MAEA	CYC1
CD109	MAF1	CYCS
CD14	MAFG	CYFIP1
CD226	MAGEB1	CYLD
CD24	MAGED2	CYP1A1
CD44	MAGIX	CYP26A1
CD46	MAGT1	CYP27A1
CD55	MAK16	CYP2A7
CD58	MAN2C1	CYP2C18
CD59	MANF	CYP2R1
CD63	MAP3K11	CYP39A1
CD72	MAP3K20	CYP3A7-CYP3A51P
CD81	MARK4	CYP46A1
CD84	MAVS	CYP4X1
CD9	MAX	CYP4Z1
CD93	MCAT	CYP7B1
CD96	MEAK7	CYTH3
CD99	MECP2	CYTIP
CD99L2	MED17	CYTL1
CDC14A	MED26	DACT2
CDC14B	MEF2B	DAOA
CDC27	MEGF10	DAPL1
CDC37	MEN1	DBNL
CDC37L1	METAP2	DBT
CDC42BPA	METRN	DCAKD
CDC42BPB	METTL9	DCBLD2
CDC42BPG	MEX3D	DCDC1
CDC42EP1	MIA2	DCK
CDC42EP3	MIA3	DCLK2
CDC42EP4	MIF	DCLRE1C
CDC42SE2	MINDY2	DCP1B
CDC7	MINPP1	DCPS
CDC73	MIP	DCST1
CDCA4	MIS18BP1	DCTN1
CDCP1	MITD1	DCTPP1
CDH1	MIX23	DCUN1D2
CDH11	MKKS	DCUN1D3
CDH12	MKLN1	DDC
CDH18	MKRN2OS	DDIT4L
CDH2	MKX	DDR2
CDH20	MLH1	DDX1
CDH23	MLLT6	DDX17
CDH3	MMP24OS	DDX23
CDH7	MMS19	DDX41
CDIN1	MND1	DDX5
CDK14	MNS1	DDX52
CDK16	MOB4	DDX59
CDK17	MOBP	DEFA6
CDK18	MON2	DEFB107B
CDK5	MORF4L1	DEGS2
CDK5RAP1	MORF4L2	DENND1A
CDK5RAP2	MRFAP1L2	DENND1B
CDK6	MRI1	DENND2A
CDK8	MRPL17	DENND2D
CDKAL1	MRPL23	DENND5A
CDKL3	MRPL27	DENND6B
CDKN1A	MRPL49	DEPDC1B
CDKN1B	MRPS14	DEPDC7
CDKN2AIP	MRPS24	DERA
CDKN2B	MRPS31	DET1
CDKN2C	MRPS33	DFFB
CDKN3	MSANTD4	DGKG
CDR2	MSH3	DGKI
CDS1	MSL3	DGLUCY
CDV3	MSR1	DGUOK
CDYL	MSRB1	DHCR24
CEACAM5	MT1X	DHCR7
CEACAM6	MTA1	DHX35
CELA2B	MTDH	DHX57
CELF1	MTHFS	DHX9
CELF2	MTMR4	DIAPH3
CELSR1	MTR	DICER1
CEMIP	MUC19	DIPK1A
CEMIP2	MUS81	DIXDC1
CENATAC	MXD3	DKK3
CENPT	MYB	DLG2
CEP20	MYCN	DLG5
CEP55	MYL6B	DLGAP4
CEP85	MYMX	DLK1
CEP85L	MYO9A	DMAC2L
CEPT1	MYPOP	DMRTC1
CERK	MYSM1	DMXL1
CERS6	NAA25	DNAH10
CERT1	NAB2	DNAH11
CFAP20DC	NACC2	DNAH14
CFAP251	NAPG	DNAH2
CFAP299	NAPSA	DNAH7
CFAP300	NAXD	DNAH8
CFAP54	NBEAL2	DNAJB13
CFAP61	NBN	DNAJB6
CFAP97	NBPF12	DNAJB9
CFDP1	NBPF20	DNAJC10
CFLAR	NCBP2	DNAJC13
CFTR	NCK2	DNAJC16
CGN	NCOA6	DNAJC24
CGNL1	NDUFA12	DNAJC9
CH25H	NDUFS2	DNAL1
CHD1	NDUFV2	DNASE1
CHD2	NDUFV3	DNASE2B
CHD3	NEK4	DNPEP
CHD6	NEK5	DOC2B
CHD9	NELFA	DOCK1
CHDH	NEURL3	DOCK2
CHEK1	NFAT5	DOK5
CHEK2	NFATC3	DOP1B
CHERP	NINJ1	DPF2
CHI3L2	NIPA2	DPP7
CHKA	NKAP	DPY19L2
CHM	NKPD1	DPYD
CHML	NKX6-1	DRD1
CHMP2B	NME1-NME2	DSC2
CHMP4B	NME2	DSCAML1
CHN1	NME4	DSG3
CHN2	NMNAT3	DSTYK
CHPT1	NOB1	DTNBP1
CHRAC1	NOMO3	DUOXA2
CHRM3	NOP14	DUSP14
CHST11	NOP53	DUSP16
CHST15	NOTCH3	DUSP19
CHST9	NR1H3	DUSP28
CIAO2B	NRBP1	DUSP9
CIC	NRM	DVL3
CILK1	NSRP1	DYM
CIMIP1	NSUN5	DYNC1H1
CIRBP	NT5C3A	DYNC2I1
CITED2	NUDCD3	DYNLRB2
CKAP5	NUFIP2	DYNLT1
CLASP1	NUP205	DYRK2
CLASP2	NUP98	DZIP1L
CLCA1	OARD1	DZIP3
CLCA2	OAZ2	E2F1
CLCF1	OBI1	EBF1
CLCN3	OCEL1	ECHDC2
CLCN6	OFD1	ECM1
CLCNKB	OGFOD1	ECPAS
CLDN1	OLFML3	ECT2
CLDN10	OLIG3	EDRF1
CLDN15	OPN4	EED
CLDN16	OR1D5	EEIG1
CLDN20	OR1F1	EEPD1
CLDN4	OR1I1	EFCC1
CLDN7	OR2A4	EFHB
CLDN9	OR52K1	EFHD2
CLDND1	OSBPL2	EFNA4
CLEC16A	OTOP2	EFR3B
CLEC7A	OTULINL	EFS
CLIC5	OXSR1	EFTUD2
CLIC6	PACSIN3	EGLN2
CLINT1	PADI4	EHD1
CLIP4	PALB2	EHD2
CLK1	PAPOLA	EIF2AK2
CLK3	PAQR7	EIF2S3
CLK4	PARP11	EIF3E
CLMN	PAXX	EIF4EBP2
CLN5	PBX2	EIF4G3
CLN8	PBXIP1	EIF4H
CLPTM1L	PCBD1	EIF5
CLPX	PCDH15	ELAC1
CLSTN1	PCDH19	ELAC2
CLSTN3	PCED1B	ELF5
CLTA	PCF11	ELK4
CLTC	PCMTD1	ELOA
CLTRN	PCTP	ELOVL3
CLU	PCYT1A	ELP1
CLUAP1	PDCD11	ELP4
CLUH	PDE3A	EML1
CLVS1	PDE6G	EML2
CMC2	PDF	EMX2
CMC4	PDK3	ENG
CMIP	PDLIM3	ENOSF1
CMTM3	PEDS1	ENPP1
CMTM6	PENK	ENTPD4
CMTM7	PERM1	ENTPD8
CNBD1	PEX10	ENTREP1
CNDP2	PEX14	EOMES
CNGB1	PEX16	EPB41
CNIH3	PEX3	EPB41L1
CNIH4	PEX7	EPB41L2
CNN3	PFDN4	EPB41L3
CNNM3	PGAP2	EPB41L4A
CNOT2	PGAP6	EPC2
CNOT4	PGD	EPG5
CNOT8	PGR	EPHB4
CNTN1	PGRMC2	EPHB6
CNTNAP2	PGS1	EPHX1
CNTNAP3C	PHF14	EPM2A
COA1	PHF2	EPN1
COA7	PHF23	EPN3
COA8	PHLDA2	EPS15L1
COBL	PIDD1	EPSTI1
COG2	PIGQ	EQTN
COG3	PIK3R4	ERC2
COL12A1	PIKFYVE	ERG
COL14A1	PIM2	ERICH3
COL17A1	PIP4P1	ERLIN2
COL19A1	PIP5KL1	ERO1B
COL1A2	PITPNM1	ERVH48-1
COL21A1	PITX3	ERVK3-1
COL24A1	PJA1	ERVW-1
COL25A1	PLA2G2F	ESPL1
COL28A1	PLAAT2	ESPN
COL2A1	PLCD3	ESR1
COL4A2	PLEK2	ESRRB
COL4A6	PLEKHN1	ESRRG
COL5A2	PLGLB1	ESX1
COL6A3	PLP2	ETV3
COL7A1	PLPP1	EVC
COL8A1	PLPP5	EVI2B
COMMD3	PLS1	EVI5
COMMD5	PNMA8C	EXD2
COPS3	PNMT	EXOC6
COPS7A	PNPLA7	EXOC6B
CORIN	PNRC2	EXOSC9
CORO1C	PODXL	EXTL3
CORO2A	POLD4	EYA3
CORO2B	POLN	EYA4
CORO6	POLR2B	EZR
COTL1	POLR2M	F13B
COX11	POLR3E	F2RL1
COX18	POLR3G	FAAH2
COX6A1	POPDC3	FABP12
CPA6	POU2F3	FABP3
CPB2	PPARA	FABP5
CPD	PPCDC	FABP6
CPEB4	PPHLN1	FAHD2A
CPLANE2	PPIA	FAIM2
CPM	PPIF	FAM110D
CPNE8	PPIL4	FAM114A1
CPOX	PPP1R18	FAM117B
CPQ	PPP2CA	FAM118A
CPT1C	PPP2R2C	FAM13C
CPVL	PPP3R1	FAM151B
CPXCR1	PPT2	FAM153A
CRABP2	PQBP1	FAM171A1
CRACR2B	PRADC1	FAM184B
CRADD	PRDX1	FAM193B
CRB2	PREPL	FAM20A
CREB3L2	PRKCG	FAM234A
CREB5	PRKD2	FAM25C
CRELD1	PRMT5	FAM3C
CRIM1	PROB1	FAM53C
CRIP2	PRPF38B	FAM83F
CRISPLD2	PRPF8	FAM91A1
CROCC	PRPSAP1	FANCA
CROCC2	PRR18	FANCD2
CROT	PRRT2	FANCI
CRPPA	PRXL2A	FARS2
CRY2	PSD	FASLG
CRYBG1	PSD4	FAT1
CRYBG2	PSMA3	FAXDC2
CSF1	PSMB7	FBLN5
CSGALNACT1	PSMC2	FBN1
CSMD1	PSMD2	FBRSL1
CSMD3	PSMF1	FBXL14
CSNK1A1	PSMG1	FBXL2
CSNK1D	PSMG3	FBXL4
CSNK1E	PSORS1C1	FBXO15
CSNK1G1	PSRC1	FBXO21
CSNK2A1	PTBP1	FBXO25
CSRNP3	PTDSS2	FBXO32
CSRP1	PTGER4	FBXO41
CSRP2	PTGIS	FBXO42
CSTB	PTGR3	FBXW2
CSTPP1	PTPN13	FBXW8
CT83	PTPRU	FCAMR
CTAGE1	PURA	FCGR2A
CTBP2	PYGL	FCGR2C
CTDSP1	QNG1	FCHO2
CTDSP2	RAB32	FCHSD2
CTDSPL	RAB35	FDX1
CTDSPL2	RAB38	FDXR
CTF1	RAB39A	FER1L5
CTIF	RAB3A	FERMT1
CTNNA1	RAB43	FERMT2
CTNNA2	RAB4B	FEZ2
CTNNA3	RAB5B	FGD4
CTNNBIP1	RABAC1	FGD5
CTNNBL1	RABIF	FGF11
CTNND1	RACGAP1	FGF5
CTSA	RAD21L1	FGF8
CTSB	RAD51D	FGF9
CTSC	RAG1	FGFBP1
CTSS	RALA	FGL1
CTTN	RALGAPA1	FHAD1
CTTNBP2	RAPGEF3	FHL3
CTTNBP2NL	RAPGEFL1	FILIP1
CTXN3	RASD1	FKBP5
CUBN	RASGRP3	FKBP6
CUEDC1	RASL11A	FKBP9
CUL3	RASL12	FLACC1
CUL4A	RASSF1	FLCN
CUL4B	RBL2	FLT3
CUL5	RBM4	FLYWCH1
CUTA	RBM42	FMN2
CUX1	RBSN	FMO1
CWC27	RCAN2	FMO4
CWH43	RDH13	FNDC3A
CX3CL1	RDH14	FNTB
CXCL17	RECQL5	FOCAD
CXCL2	REG4	FOXI3
CXCL3	REX1BD	FOXO1
CXCL5	REXO2	FOXO3
CXCL6	RGCC	FOXO6
CXCL8	RGS22	FREM1
CXCR4	RHEBL1	FRMD3
CYB561	RHPN1	FRMD8
CYB5A	RIGI	FRMPD3
CYB5D1	RILPL2	FRS3
CYP24A1	RIMBP3	FSHB
CYP26B1	RIMBP3B	FSHR
CYP26C1	RIMKLA	FSIP2
CYP27C1	RNF103	FSTL4
CYP2A13	RNF103-CHMP3	FTSJ1
CYP2J2	RNF113A	FUCA1
CYP2U1	RNF113B	FUT9
CYP3A7	RNF152	FZD6
CYP4B1	RNF169	G6PD
CYP51A1	RNF227	GAB2
CYRIB	RNF32	GABARAP
CYTH1	RNF40	GABBR2
DAAM1	RNF8	GABRG1
DAB1	ROR2	GADD45A
DAB2IP	RPAP2	GALK2
DACH1	RPE	GALNT1
DAGLB	RPF2	GALNT11
DAPK1	RPL10	GALNT6
DAPK2	RPL10A	GALNTL6
DAPP1	RPL13	GANAB
DARS1	RPL18	GANC
DAZAP1	RPL18A	GAPVD1
DCAF11	RPL31	GAS1
DCAF17	RPL34	GAS2
DCAF7	RPL39L	GAS2L2
DCAF8L1	RPN2	GAS2L3
DCBLD1	RPP25	GASK1B
DCC	RPRD1A	GATA2
DCDC2	RPS10	GBE1
DCHS2	RPS15	GBP2
DCLK1	RPS19BP1	GBP3
DCLRE1B	RPS6KA4	GC
DCP2	RPUSD3	GCGR
DCTN4	RRAGD	GCKR
DDAH1	RRAS	GCN1
DDAH2	RRM2B	GCOM1
DDB2	RRP8	GDF11
DDI2	RTL8A	GDPD5
DDIT4	RTL8C	GEMIN6
DDT	RUFY1	GEN1
DDX10	RUSF1	GFER
DDX11	RUVBL1	GFOD1
DDX31	RXRG	GFRA2
DDX3X	S100A3	GID8
DDX47	SAPCD2	GIT2
DDX60	SARAF	GJA1
DDX60L	SCAMP3	GJB1
DEF8	SCAMP4	GJB3
DENND2B	SCGB1A1	GJD4
DENND3	SCN2B	GKAP1
DENND4C	SCO2	GKN1
DEPTOR	SCYL1	GLDC
DESI1	SCYL2	GLRA2
DEUP1	SEC14L2	GLRA3
DGKA	SEC16A	GLRX
DGKB	SEC22C	GLT8D2
DGKD	SEC61A1	GLUL
DGKH	SELENOF	GLYATL1B
DGKZ	SEMA4G	GLYATL2
DHFR	SENP7	GNA13
DHRS12	SEPTIN8	GNAI1
DHRS3	SERINC1	GNG10
DHRS7	SERINC3	GNG12
DHRS9	SERPINB3	GNRH2
DHX15	SERTAD3	GNS
DHX32	SETBP1	GOLGA7
DHX40	SF3B1	GOLM1
DHX8	SF3B2	GOLPH3L
DIDO1	SFRP2	GOSR2
DIMT1	SFRP4	GP5
DIO2	SFT2D2	GPAT4
DIP2B	SFTPD	GPATCH8
DIP2C	SFXN3	GPC3
DIPK2A	SGF29	GPC4
DIS3	SH3GLB2	GPC5
DIS3L2	SH3YL1	GPCPD1
DISP1	SHANK3	GPLD1
DKK1	SHISA2	GPNMB
DKK2	SHOC2	GPR108
DLC1	SIK1	GPR12
DLD	SIX1	GPR171
DLEC1	SKA2	GPR176
DLEU7	SKAP2	GPR179
DLG1	SLAMF9	GPR18
DLG3	SLC10A7	GPR3
DLGAP1	SLC12A8	GPR35
DLL4	SLC12A9	GPR37
DMD	SLC1A4	GPR6
DMKN	SLC1A7	GPR89B
DMRT2	SLC25A1	GPRC5B
DNAH12	SLC25A10	GPSM1
DNAH17	SLC25A13	GPSM2
DNAH5	SLC25A28	GPX1
DNAH6	SLC25A38	GPX2
DNAI4	SLC25A51	GRAMD1A
DNAJB1	SLC27A5	GRB14
DNAJB12	SLC29A2	GREB1
DNAJB4	SLC2A5	GREB1L
DNAJC1	SLC30A5	GRIA1
DNAJC15	SLC35C1	GRIA3
DNAJC17	SLC35E2B	GRID2
DNAJC2	SLC39A11	GRIK1
DNAJC3	SLC41A2	GRIK2
DNAJC5	SLC48A1	GRIN2A
DNAJC5B	SLC4A1AP	GRM3
DNM2	SLC8A1	GRM7
DNM3	SLITRK6	GRTP1
DNMBP	SLTM	GSTA5
DNMT1	SMARCA5	GTDC1
DOCK10	SMG9	GTF2A1
DOCK11	SMIM20	GTF2A1L
DOCK4	SMIM7	GTF2H2C
DOCK5	SMTN	GUCA1C
DOCK6	SNED1	GUCD1
DOCK8	SNRPA	GUCY2D
DOCK9	SNRPN	GUSB
DOK6	SNX15	GYPA
DOK7	SOCS6	GZF1
DOT1L	SOS1	GZMA
DPAGT1	SOWAHC	H1-0
DPH5	SOX12	H1-3
DPH6	SOX14	H1-5
DPP10	SOX18	H2AL1Q
DPP4	SOX7	H2AZ1
DPP9	SP3	H2BC12L
DPT	SP6	H3-3B
DPY19L1	SPATA16	H3C6
DPYSL2	SPATA24	H4C1
DPYSL3	SPATC1L	H4C12
DR1	SPCS2	HABP2
DRAM1	SPDL1	HACD1
DRD2	SPHK1	HACD3
DSC1	SPHK2	HADHA
DSC3	SPRED1	HAGH
DSE	SPTBN2	HAP1
DSG1	SRD5A1	HBP1
DSG2	SREBF2	HCAR1
DSP	SREK1	HCAR2
DST	SREK1IP1	HCAR3
DTL	SRP14	HCFC1R1
DTNA	SRP9	HCG22
DTNB	SRPX2	HDAC2
DTWD1	SRRM2	HDAC5
DTX2	SRSF4	HDDC3
DTX4	SSH3	HDGF
DUSP1	SSR2	HEATR5A
DUSP10	ST13	HEATR6
DUSP18	ST7L	HEBP1
DUSP4	STAMBP	HECTD2
DUSP5	STAT2	HELLS
DUSP6	STAU1	HEPHL1
DUSP7	STBD1	HERC3
DVL2	STIL	HERPUD2
DYNAP	STIP1	HES5
DYNC1I1	STK3	HEY1
DYNC1LI1	STK40	HEY2
DYNC2H1	STMN4	HGD
DYNLL1	STRADA	HGFAC
DYNLRB1	STRIP1	HIBADH
DYNLT4	STX12	HID1
DYRK1A	STX18	HIPK2
DYSF	SUGT1	HLA-DPA1
DZIP1	SURF4	HLA-F
E2F2	SWT1	HLF
E2F3	SYCE1L	HMBS
E2F7	SYNGAP1	HMGCL
E2F8	SYNGR2	HMGCLL1
EAF2	SYT11	HMGCS1
EBF2	SYTL1	HMGCS2
ECE1	SZRD1	HNF4G
ECH1	SZT2	HNRNPD
ECHDC1	TACR2	HP1BP3
ECI2	TAF12	HPDL
ECT2L	TAF13	HPS1
EDA2R	TALDO1	HS2ST1
EDC4	TANK	HSBP1
EDEM1	TARS1	HSBP1L1
EDEM3	TAS2R14	HSCB
EDN1	TASOR	HSD17B12
EDN2	TBC1D10C	HSD17B13
EDNRA	TBC1D16	HSD17B2
EEF1A1	TBC1D9B	HSD17B4
EEF2	TBCEL	HSH2D
EEF2K	TBPL1	HSPA13
EEF2KMT	TBX3	HSPB7
EEFSEC	TCEA2	HSPD1
EEIG2	TCEA3	HSPG2
EFCAB2	TCF7	HTR2B
EFEMP1	TCHH	HTT
EFHC1	TCP11L2	HYAL1
EFL1	TDP2	HYDIN
EFNA1	TECPR2	ICAM2
EFNA3	TEDC1	ICOS
EFNA5	TENT4A	IDO1
EFNB2	TEPSIN	IDO2
EFR3A	TERF1	IDS
EGFL6	TFAP2C	IER3
EGFR	TFIP11	IFI16
EGLN1	THBS3	IFI44
EGLN3	THBS4	IFI44L
EGR1	THNSL2	IFI6
EGR3	THRAP3	IFITM2
EHD4	TIFA	IFT122
EHF	TIMELESS	IFT172
EHMT1	TINCR	IFT20
EI24	TLE5	IFT52
EIF1	TLE6	IGFL2
EIF2B4	TLR5	IGSF10
EIF2B5	TLR7	IGSF11
EIF2S2	TM2D2	IGSF23
EIF3A	TM7SF2	IGSF8
EIF3C	TMC8	IKBIP
EIF3CL	TMCO4	IKZF3
EIF3H	TMEM107	IL10
EIF3L	TMEM158	IL10RA
EIF4A2	TMEM160	IL10RB
EIF4E	TMEM167B	IL15
EIF4E1B	TMEM175	IL17C
EIF4EBP1	TMEM185A	IL17REL
EIF4G1	TMEM19	IL1RAPL2
EIPR1	TMEM203	IL1RL1
ELAPOR1	TMEM216	IL20RB
ELAPOR2	TMEM231	IL22RA1
ELAVL4	TMEM238L	IL31RA
ELF1	TMEM267	IL4
ELF3	TMEM270	IL4I1
ELFN2	TMEM272	IL4R
ELL	TMEM52B	ILDR1
ELL2	TMEM64	ILDR2
ELL3	TMEM80	ILK
ELMO1	TMEM87A	ILKAP
ELOVL6	TMEM88	IMPA2
ELOVL7	TMEM91	IMPDH1
ELP3	TMTC2	IMPG1
EMB	TNFRSF12A	INAFM2
EMC9	TNKS2	INO80C
EMCN	TNPO2	INO80D
EML4	TNRC6C	INPP1
EML6	TOMM22	INPP5F
EMP1	TOP6BL	INSIG2
EMP2	TOPAZ1	INSM2
EMP3	TOR1AIP2	INTS1
EMSY	TOR3A	INTS12
ENAH	TPP1	INTS6L
ENC1	TPST1	INTS7
ENDOD1	TPT1	INTS9
ENKUR	TRA2B	IP6K2
ENO1	TRADD	IP6K3
ENOPH1	TRAF7	IPO5
ENPP3	TRAPPC2	IPO7
ENPP7	TRAT1	IQCG
ENTPD1	TRIM27	IQCK
ENTPD3	TRIM39	IQCM
ENTREP2	TRIM41	IQGAP2
EPB41L4B	TRIM71	IRAG2
EPB41L5	TRPC4	IRF4
EPC1	TRPC4AP	IRF6
EPCAM	TRPM4	IRX1
EPDR1	TSC1	IRX2
EPGN	TSHZ2	ISG15
EPHA1	TSNAXIP1	ISG20L2
EPHA2	TSPAN11	ISOC1
EPHA3	TSPAN2	ISX
EPHA4	TSPAN3	ITFG1
EPHA5	TSPAN4	ITGA9
EPHA6	TSPEAR	ITGAX
EPHA7	TTC19	ITGB2
EPHB2	TTC39B	ITGB5
EPHB3	TTC5	ITIH5
EPN2	TTC9B	ITLN2
EPOR	TUBB2B	JADE1
EPPK1	TUBB3	JADE3
EPRS1	TUBD1	JAK1
EPS8	TXNDC12	JAZF1
EPS8L1	TXNDC17	JCAD
EPS8L2	TXNL4A	JMJD7-PLA2G4B
EPS8L3	TYRO3	JMY
EPYC	TYW5	JPT1
ERBB2	UBE2K	JTB
ERBB3	UBE2L6	JUNB
ERBB4	UBE2Q1	KANK3
ERBIN	UBQLN1	KANK4
ERC1	UCKL1	KAT2B
ERCC1	UGGT2	KAZALD1
EREG	UGT2B10	KAZN
ERGIC1	ULBP2	KBTBD11-OT1
ERI1	UNC45A	KBTBD3
ERI3	UNC50	KCNA4
ERICH1	UPF1	KCNAB2
ERICH6B	UPF3B	KCNC1
ERLIN1	UQCC6	KCND3
ERMP1	UQCRC1	KCNE4
ERN1	URB1	KCNF1
ERO1A	USP15	KCNJ10
ERP27	USP37	KCNJ16
ERP29	UTS2B	KCNJ9
ERP44	VARS1	KCNK2
ERRFI1	VCF1	KCNMB4
ESCO1	VCP	KCNN2
ESD	VDR	KCNQ1
ESM1	VEGFB	KCNT2
ESR2	VEZF1	KCNV2
ESRP1	VPS13C	KCTD13
ESRRA	VPS26C	KCTD14
ESYT1	VPS35	KCTD4
ESYT2	VPS36	KDM2A
ESYT3	VPS37A	KDM4C
ETFA	VPS41	KHDC1
ETFB	VPS4B	KHDC4
ETFDH	VSIG2	KHDRBS1
ETHE1	WBP2	KHDRBS3
ETNK1	WBP4	KIAA0040
ETS1	WDR1	KIAA0319
ETS2	WDR12	KIAA0319L
ETV1	WDR73	KIAA1671
ETV4	WFIKKN1	KIF13B
ETV5	WNT16	KIF15
ETV6	WNT2B	KIF21A
EVA1A	WNT7A	KIF26B
EVA1C	WNT7B	KIF5B
EVL	WNT9A	KIF5C
EXD1	WTIP	KIFC3
EXOC1	XBP1	KLC1
EXOC4	XIAP	KLF4
EXOSC2	XPNPEP2	KLF9
EXOSC4	YIPF4	KLHL13
EXOSC7	YTHDC2	KLHL23
EXPH5	YWHAH	KLHL41
EXT1	ZBTB18	KLK14
EYA1	ZBTB47	KLRC4
EYS	ZBTB5	KLRG2
F11R	ZBTB7B	KMT2D
F12	ZC2HC1B	KPNA2
F2R	ZC3HAV1L	KPNA3
F3	ZDHHC17	KRBA2
F5	ZDHHC5	KREMEN1
FA2H	ZFAND2A	KRR1
FADS2	ZFP14	KRT15
FAF1	ZFP30	KRT35
FAF2	ZFP64	KRT4
FAM107B	ZFYVE9	KRT6B
FAM110A	ZGRF1	KRT71
FAM110B	ZIC5	KRT75
FAM110C	ZMPSTE24	KRTAP2-1
FAM111A	ZMYND11	KRTAP4-8
FAM120AOS	ZNF106	KYAT1
FAM120B	ZNF160	L3MBTL3
FAM13A	ZNF195	LAMA1
FAM162A	ZNF212	LAMB4
FAM169A	ZNF223	LAMP1
FAM174B	ZNF224	LAMP2
FAM178B	ZNF235	LAMP3
FAM180A	ZNF263	LANCL1
FAM184A	ZNF282	LANCL2
FAM193A	ZNF292	LARGE1
FAM200B	ZNF320	LARP1
FAM216B	ZNF329	LARP1B
FAM219B	ZNF335	LATS2
FAM222B	ZNF385D	LAYN
FAM3B	ZNF391	LBH
FAM3D	ZNF394	LBR
FAM47B	ZNF398	LCE5A
FAM72A	ZNF410	LCLAT1
FAM72C	ZNF442	LCORL
FAM83B	ZNF449	LDHB
FAM86B1	ZNF451	LDLRAD3
FAM86B2	ZNF460	LDLRAD4
FAM89A	ZNF461	LENG8
FAM98A	ZNF496	LGALS4
FAM9C	ZNF513	LGALS7
FANCC	ZNF527	LGALS9
FANCL	ZNF529	LGALS9B
FANK1	ZNF543	LGI1
FARP1	ZNF548	LGSN
FAS	ZNF575	LHX8
FAT2	ZNF576	LIG1
FAT3	ZNF613	LILRB3
FAT4	ZNF621	LIMA1
FAXC	ZNF622	LIN28B
FBLIM1	ZNF625	LIN37
FBLN2	ZNF662	LITAFD
FBN2	ZNF672	LMBRD1
FBXL17	ZNF684	LMCD1
FBXL18	ZNF688	LMO3
FBXL19	ZNF697	LMOD2
FBXL20	ZNF700	LMTK3
FBXL5	ZNF705G	LNX2
FBXO11	ZNF711	LONP1
FBXO28	ZNF718	LONP2
FBXO34	ZNF726	LONRF1
FBXO38	ZNF749	LOXL3
FBXO5	ZNF761	LOXL4
FBXO8	ZNF841	LPAR5
FBXW11	ZNF846	LPIN2
FBXW7	ZNF91	LPXN
FCGR1A	ZNRD2	LRGUK
FCSK	ZW10	LRIG2
FDFT1	ZWINT	LRP1B
FEM1C	ZZZ3	LRP3
FER	ENSG00000269556	LRPAP1
FER1L6	ENSG00000029993	LRPPRC
FETUB	ENSG00000169057	LRRC23
FEZF1	ENSG00000196924	LRRC31
FFAR4	ENSG00000102119	LRRC36
FGD2	ENSG00000147403	LRRC37B
FGD3	ENSG00000071553	LRRC42
FGD6	NA	LRRC55
FGF1	NA	LRRC7
FGF12	NA	LRRC8C
FGF13	NA	LRRK1
FGF20	NA	LRRK2
FGFR1	NA	LRRTM1
FGFR2	NA	LRRTM3
FGGY	NA	LRRTM4
FHIP1A	NA	LRTM1
FHIT	NA	LSG1
FHL2	NA	LSM12
FIBCD1	NA	LSM4
FIG4	NA	LSMEM1
FIGN	NA	LTA4H
FIGNL1	NA	LTBP1
FILIP1L	NA	LUZP1
FITM2	NA	LUZP4
FJX1	NA	LY6E
FKBP14	NA	LY6G5C
FKBP1A	NA	LY9
FLNB	NA	LYAR
FLRT2	NA	LYG1
FLRT3	NA	LYNX1-SLURP2
FLVCR1	NA	LYPD1
FLVCR2	NA	LYPD5
FMN1	NA	LYPD6B
FMNL2	NA	LYPLA1
FMO5	NA	LYPLA2
FN1	NA	LYZ
FNBP1	NA	LYZL4
FNBP1L	NA	LZTS2
FNDC3B	NA	MACROD1
FNIP2	NA	MACROD2
FOS	NA	MACROH2A1
FOSL1	NA	MADD
FOSL2	NA	MAGEA9B
FOXA1	NA	MAGEC2
FOXA2	NA	MAGOHB
FOXB1	NA	MAIP1
FOXH1	NA	MAMSTR
FOXJ2	NA	MAN1A1
FOXJ3	NA	MAOB
FOXK1	NA	MAP1LC3A
FOXK2	NA	MAP2
FOXN3	NA	MAP2K4
FOXO3B	NA	MAP2K6
FOXP1	NA	MAP3K10
FOXP2	NA	MAP3K19
FOXP4	NA	MAP3K2
FOXQ1	NA	MAP3K21
FPGS	NA	MAP3K6
FRAS1	NA	MAP7
FREM2	NA	MAPK11
FRK	NA	MAPK14
FRMD1	NA	MAPK4
FRMD4A	NA	MAPK6
FRMD4B	NA	MAPK8
FRMD5	NA	MAPK9
FRMD6	NA	MAPKAP1
FRS2	NA	MAPKAPK3
FRY	NA	MARCHF3
FRYL	NA	MARCHF5
FSBP	NA	MARVELD1
FSCN2	NA	MARVELD3
FSIP1	NA	MAST3
FST	NA	MBD5
FSTL1	NA	MBOAT4
FSTL3	NA	MCAM
FSTL5	NA	MCEE
FTO	NA	MCF2
FURIN	NA	MCM5
FUT1	NA	MCRIP2
FUT10	NA	MCUB
FUT11	NA	MDGA1
FUT8	NA	MDH2
FXYD3	NA	MDM4
FXYD6	NA	MDN1
FYB2	NA	MED12
FYCO1	NA	MED12L
FYN	NA	MED13
FZD1	NA	MED13L
FZD3	NA	MED21
FZD5	NA	MED24
FZD9	NA	MED28
G2E3	NA	MED8
G3BP2	NA	MEGF11
G6PC3	NA	MEIG1
GAB1	NA	MELK
GABARAPL1	NA	MEP1A
GABPB1	NA	METRNL
GABRA2	NA	METTL18
GABRB1	NA	METTL21C
GABRB2	NA	METTL23
GABRR3	NA	METTL27
GAD1	NA	METTL2A
GADD45G	NA	METTL8
GADL1	NA	MEX3A
GAK	NA	MEX3B
GALE	NA	MFAP3
GALM	NA	MFAP5
GALNT10	NA	MFN2
GALNT12	NA	MFSD13A
GALNT13	NA	MFSD2B
GALNT18	NA	MFSD4A
GALNT2	NA	MFSD6
GALNT3	NA	MGMT
GALNT5	NA	MGST1
GALT	NA	MGST3
GAPDH	NA	MICAL1
GAR1	NA	MICU1
GAREM1	NA	MICU3
GARNL3	NA	MID1IP1
GARRE1	NA	MISP
GARS1	NA	MLANA
GAS6	NA	MLEC
GAS8	NA	MLKL
GATA6	NA	MMP10
GATAD1	NA	MMP12
GATAD2A	NA	MMP15
GATM	NA	MMP20
GBA3	NA	MMP28
GBF1	NA	MMRN1
GCAT	NA	MNAT1
GCHFR	NA	MOB3C
GCLC	NA	MON1A
GCNT1	NA	MOSPD3
GCNT2	NA	MOV10
GCNT3	NA	MOV10L1
GCNT4	NA	MOXD1
GDAP1	NA	MPC2
GDE1	NA	MPEG1
GDF15	NA	MPHOSPH10
GDI2	NA	MPI
GDNF	NA	MPV17
GDPD1	NA	MRAS
GDPD4	NA	MRC1
GFOD2	NA	MRE11
GFPT2	NA	MRGPRX2
GGA2	NA	MRLN
GGCT	NA	MRNIP
GGT5	NA	MROH1
GGTA1	NA	MRPL13
GIN1	NA	MRPL15
GINS1	NA	MRPL19
GIPC1	NA	MRPL22
GIPC2	NA	MRPL57
GIPR	NA	MRPS16
GJB4	NA	MRPS28
GK5	NA	MRPS36
GLA	NA	MRPS6
GLB1L3	NA	MRPS9
GLCCI1	NA	MRTFA
GLCE	NA	MS4A12
GLI2	NA	MSH2
GLI3	NA	MSL2
GLIS2	NA	MSRB2
GLIS3	NA	MSRB3
GLRX2	NA	MSTO1
GLRX3	NA	MT1F
GLS	NA	MTA3
GLUD1	NA	MTFR2
GMDS	NA	MTHFR
GML	NA	MTM1
GNA12	NA	MTMR7
GNA14	NA	MTX2
GNAI2	NA	MUC22
GNAI3	NA	MUCL1
GNAL	NA	MUSK
GNAO1	NA	MYBBP1A
GNAQ	NA	MYBL1
GNB1L	NA	MYBL2
GNGT2	NA	MYBPH
GNLY	NA	MYCBPAP
GNPDA1	NA	MYD88
GOLGA4	NA	MYH15
GOLGB1	NA	MYH7
GOLIM4	NA	MYL12B
GOLM2	NA	MYL4
GOLPH3	NA	MYL6
GORASP2	NA	MYLIP
GOT1	NA	MYLK2
GPAM	NA	MYLK3
GPAT3	NA	MYO6
GPATCH1	NA	MYORG
GPBP1L1	NA	N4BP2L1
GPC1	NA	NAA20
GPC6	NA	NAA30
GPD1L	NA	NAA40
GPD2	NA	NABP1
GPER1	NA	NAMPT
GPHN	NA	NANP
GPR132	NA	NAP1L4
GPR157	NA	NAPB
GPR158	NA	NAPEPLD
GPR160	NA	NAT1
GPR161	NA	NBPF15
GPR37L1	NA	NCAM2
GPR39	NA	NCAPH
GPR78	NA	NCCRP1
GPR87	NA	NCKAP1
GPRASP3	NA	NCOA1
GPRC5A	NA	NCOA5
GPRC5C	NA	NCOR1
GPRIN2	NA	NDFIP1
GPRIN3	NA	NDNF
GPT2	NA	NDUFA4L2
GPX4	NA	NDUFA5
GRAMD2B	NA	NDUFAB1
GRAMD4	NA	NDUFAF2
GRB10	NA	NDUFAF5
GRB2	NA	NDUFB10
GRB7	NA	NDUFC2
GREM2	NA	NEB
GRHL1	NA	NECAB3
GRHL2	NA	NEK10
GRHL3	NA	NEK3
GRIA2	NA	NEK6
GRIA4	NA	NEK8
GRIN2D	NA	NELL1
GRIP1	NA	NEURL1
GRM4	NA	NFE2L3
GRM5	NA	NFKB1
GRM8	NA	NFKBID
GSAP	NA	NFKBIE
GSDMA	NA	NFRKB
GSE1	NA	NFYB
GSG1	NA	NHEJ1
GSK3B	NA	NHLRC1
GSN	NA	NIN
GSPT1	NA	NIPAL1
GSR	NA	NIPAL4
GSS	NA	NIPSNAP3B
GSTA2	NA	NKAIN3
GSTA3	NA	NKD1
GSTA4	NA	NKX2-4
GSTCD	NA	NKX2-5
GSTK1	NA	NLN
GSTP1	NA	NME8
GSTT2B	NA	NMNAT2
GTF2B	NA	NMU
GTF2F2	NA	NNMT
GTF2I	NA	NOBOX
GTF2IRD1	NA	NOD1
GTF2IRD2	NA	NOD2
GTF2IRD2B	NA	NODAL
GTF3A	NA	NOL6
GTF3C4	NA	NOL7
GTF3C6	NA	NOPCHAP1
GTPBP4	NA	NOS2
GUCY1A1	NA	NOSIP
GUCY1A2	NA	NOSTRIN
GUF1	NA	NOTCH2NLB
GULP1	NA	NOX3
H2AC4	NA	NPAS1
H2AC6	NA	NPAT
H2AC7	NA	NPEPPS
H2AJ	NA	NPHP3-ACAD11
H2AL3	NA	NPHS1
H2BC11	NA	NPIPB13
H2BC12	NA	NPIPB3
H2BC13	NA	NPIPB4
H2BC15	NA	NPIPB5
H2BC5	NA	NPRL3
H2BC6	NA	NPY
H2BC8	NA	NPY4R
H2BC9	NA	NPY4R2
H3C15	NA	NR2F1
H4C14	NA	NR3C1
H4C16	NA	NR5A2
H4C5	NA	NRBP2
HABP4	NA	NRDC
HACE1	NA	NRGN
HADH	NA	NRIP3
HARS2	NA	NRSN1
HAS3	NA	NRXN2
HDAC1	NA	NSD1
HDAC10	NA	NSD2
HDAC4	NA	NSD3
HDAC7	NA	NSF
HDAC9	NA	NSL1
HDGFL1	NA	NSUN6
HDHD3	NA	NSUN7
HEATR5B	NA	NT5DC3
HECA	NA	NTF3
HECW2	NA	NTHL1
HEG1	NA	NTMT2
HELB	NA	NTS
HERC1	NA	NUAK1
HES1	NA	NUCKS1
HES2	NA	NUDT3
HES7	NA	NUDT4
HEXA	NA	NUDT5
HEXB	NA	NUDT9
HEXIM2	NA	NUP155
HHAT	NA	NUP214
HHLA2	NA	NUP37
HIBCH	NA	NUP50
HIC2	NA	NUP62CL
HIF3A	NA	NUP93
HILPDA	NA	NUPR1
HINT1	NA	NUSAP1
HINT3	NA	NWD1
HIP1	NA	NXF3
HIP1R	NA	NXT2
HIPK1	NA	NYNRIN
HIPK3	NA	OAS3
HIVEP1	NA	OBP2A
HIVEP2	NA	OBP2B
HIVEP3	NA	OCIAD1
HK1	NA	ODAD1
HK2	NA	OLFML2B
HKDC1	NA	OPA3
HLA-DPB1	NA	OPHN1
HLX	NA	OPN3
HMCN1	NA	OPRK1
HMGA2	NA	OR10AC1
HMGB1P1	NA	OR1K1
HMGCR	NA	OR2A1
HMGN4	NA	OR4D1
HMHB1	NA	OR51A7
HMOX2	NA	OR5BS1P
HNF1B	NA	OR6C2
HNMT	NA	OR6C3
HNRNPA2B1	NA	OR6J1
HNRNPF	NA	OR6S1
HNRNPL	NA	ORC3
HNRNPLL	NA	ORC6
HNRNPM	NA	OSBPL11
HNRNPU	NA	OSBPL1A
HNRNPUL1	NA	OSBPL7
HOMER1	NA	OSBPL8
HOMER2	NA	OTOF
HOMEZ	NA	OTUD4
HOOK1	NA	OTX1
HOOK2	NA	P2RY1
HOPX	NA	P2RY13
HPCAL1	NA	P3H1
HPS4	NA	P4HB
HPS5	NA	PABIR1
HRCT1	NA	PABIR3
HS3ST1	NA	PABPC1
HS3ST5	NA	PADI2
HS6ST1	NA	PAFAH1B1
HS6ST2	NA	PAG1
HSD17B11	NA	PALMD
HSD17B6	NA	PALS2
HSD17B8	NA	PANK1
HSDL2	NA	PANK2
HSF2	NA	PANK4
HSP90AA1	NA	PAPPA2
HSP90B1	NA	PAPSS2
HSPA1A	NA	PAQR8
HSPA1B	NA	PARP12
HSPA4	NA	PARP14
HSPA4L	NA	PARP15
HSPA8	NA	PARVA
HSPB1	NA	PATL2
HSPB8	NA	PAX3
HSPBAP1	NA	PAX7
HSPH1	NA	PAXBP1
HTR1A	NA	PC
HTR1B	NA	PCDH9
HTR2A	NA	PCDHAC2
HUNK	NA	PCOLCE2
HYCC1	NA	PCSK2
IARS1	NA	PCSK9
ICAM1	NA	PCYT1B
ICE2	NA	PDAP1
ID2	NA	PDCL2
ID3	NA	PDE10A
IDH1	NA	PDE11A
IER5	NA	PDE12
IFFO2	NA	PDE1A
IFIH1	NA	PDE5A
IFITM1	NA	PDE6A
IFITM10	NA	PDE7A
IFITM3	NA	PDGFD
IFNAR1	NA	PDGFRA
IFNAR2	NA	PDHA2
IFNGR1	NA	PDIA4
IFNGR2	NA	PDIA5
IFRD1	NA	PDK1
IFT57	NA	PDK2
IFT70A	NA	PDPN
IFT81	NA	PDS5B
IGF1	NA	PDXDC1
IGF1R	NA	PDZD2
IGF2BP2	NA	PDZK1
IGF2BP3	NA	PDZRN3
IGF2R	NA	PDZRN4
IGFBP2	NA	PECAM1
IGFBP3	NA	PEX5
IGFBP5	NA	PEX5L
IGFL4	NA	PGBD5
IGSF3	NA	PGC
IGSF9	NA	PGGT1B
IKBKB	NA	PGPEP1
IKBKE	NA	PHACTR4
IKZF2	NA	PHB2
IKZF4	NA	PHC3
IL12RB2	NA	PHETA2
IL17RD	NA	PHF10
IL17RE	NA	PHF11
IL19	NA	PHF19
IL1F10	NA	PHF21A
IL1R1	NA	PHF7
IL1RAP	NA	PHF8
IL1RL2	NA	PHTF2
IL20RA	NA	PIAS1
IL21	NA	PICALM
IL22RA2	NA	PIF1
IL23R	NA	PIGA
IL33	NA	PIGL
IL36RN	NA	PIGM
IL37	NA	PIGS
IL6ST	NA	PIGU
ILF3	NA	PIGV
ILRUN	NA	PIGX
ILVBL	NA	PIGZ
IMMP2L	NA	PIK3AP1
IMP3	NA	PIK3CD
INAVA	NA	PIN4
INHA	NA	PIP5K1A
INHBA	NA	PIP5K1C
INHBB	NA	PIR
INPP4A	NA	PISD
INPP4B	NA	PITPNC1
INPP5A	NA	PITPNM3
INPP5D	NA	PIWIL2
INPPL1	NA	PKD2
INTS10	NA	PKDCC
INTS13	NA	PKHD1
IPCEF1	NA	PKIA
IPMK	NA	PKIG
IPO11	NA	PKP2
IPP	NA	PLA2G7
IQCJ-SCHIP1	NA	PLAC1
IQGAP1	NA	PLAC8
IQSEC1	NA	PLAT
IQSEC2	NA	PLBD1
IRAG1	NA	PLCE1
IRAK1BP1	NA	PLCG2
IRAK2	NA	PLCL1
IRF1	NA	PLCL2
IRF2	NA	PLD5
IRF2BP1	NA	PLEKHA2
IRF2BP2	NA	PLEKHA3
IRS1	NA	PLEKHA4
IRX3	NA	PLEKHA5
ISG20	NA	PLEKHG6
ITFG2	NA	PLEKHG7
ITGA2	NA	PLEKHS1
ITGA3	NA	PLK3
ITGA4	NA	PLOD2
ITGB1	NA	PLPP4
ITGB1BP1	NA	PLPP6
ITGB6	NA	PLPPR1
ITGB8	NA	PLPPR5
ITGBL1	NA	PLSCR5
ITIH2	NA	PLXNA1
ITK	NA	PMEPA1
ITM2B	NA	PNKD
ITPA	NA	PNMA2
ITPK1	NA	PNMA8A
ITPKA	NA	PNPLA1
ITPKB	NA	PNPLA8
ITPR1	NA	POC5
ITPR2	NA	POFUT1
ITPR3	NA	POGLUT3
ITPRID1	NA	POGZ
ITPRID2	NA	POLA1
ITPRIP	NA	POLE2
ITSN1	NA	POLE4
IVNS1ABP	NA	POLQ
IWS1	NA	POLR1D
JAG1	NA	POLR2D
JAK2	NA	POMGNT2
JAM2	NA	PON2
JAML	NA	POP1
JARID2	NA	POU2AF2
JDP2	NA	POU2F1
JOSD1	NA	POU2F2
JUN	NA	PPA1
JUP	NA	PPM1F
KALRN	NA	PPP1R14A
KANK1	NA	PPP1R14D
KANSL1	NA	PPP1R15B
KANTR	NA	PPP1R1C
KAT6A	NA	PPP1R2
KAT6B	NA	PPP1R9B
KAT8	NA	PPP2CB
KATNA1	NA	PPP2R2D
KATNBL1	NA	PPP2R5A
KBTBD2	NA	PPP2R5C
KBTBD6	NA	PPP3CC
KCMF1	NA	PPP4C
KCNAB1	NA	PPP4R1
KCND2	NA	PPP4R3A
KCNH7	NA	PPRC1
KCNH8	NA	PRB4
KCNIP4	NA	PRDM10
KCNJ15	NA	PRDM15
KCNK1	NA	PRDM9
KCNK10	NA	PRDX3
KCNK5	NA	PRELID2
KCNMA1	NA	PREX1
KCNMB2	NA	PREX2
KCNN1	NA	PRICKLE1
KCNN3	NA	PRKAA1
KCNN4	NA	PRKAA2
KCNS3	NA	PRKAR1A
KCNV1	NA	PRKAR1B
KCTD1	NA	PRKCA
KCTD10	NA	PRKCB
KCTD12	NA	PRKCD
KCTD16	NA	PRKCI
KCTD19	NA	PRKCQ
KCTD20	NA	PRKD1
KCTD3	NA	PRKN
KCTD6	NA	PRKRIP1
KDELR2	NA	PRKX
KDM2B	NA	PRL
KDM3B	NA	PRMT3
KDM4A	NA	PROC
KDM4B	NA	PROM1
KDM5B	NA	PRPH2
KDM6A	NA	PRPS2
KDM6B	NA	PRR11
KDR	NA	PRR16
KERA	NA	PRRC1
KHDRBS2	NA	PRRG2
KHNYN	NA	PRRT1
KIAA0825	NA	PRSS12
KIAA0930	NA	PRSS16
KIAA1217	NA	PRSS2
KIAA1328	NA	PRSS22
KIAA1549	NA	PRSS23
KIDINS220	NA	PRTG
KIF11	NA	PSIP1
KIF13A	NA	PSMA5
KIF16B	NA	PSMB2
KIF18A	NA	PSMB3
KIF22	NA	PSMC4
KIF25	NA	PSMD4
KIF2A	NA	PSMD5
KIF9	NA	PSMD6
KIFAP3	NA	PSMD7
KIT	NA	PSMD9
KITLG	NA	PSMG4
KLF12	NA	PSPC1
KLF13	NA	PSPH
KLF5	NA	PSTPIP2
KLF6	NA	PTAFR
KLF7	NA	PTBP3
KLHDC2	NA	PTCD2
KLHDC9	NA	PTCH2
KLHL2	NA	PTGER2
KLHL24	NA	PTGFRN
KLHL25	NA	PTGR1
KLHL26	NA	PTGR2
KLHL28	NA	PTK2B
KLHL3	NA	PTK6
KLHL31	NA	PTPDC1
KLHL38	NA	PTPN1
KLHL42	NA	PTPN11
KLHL5	NA	PTPN2
KLHL7	NA	PTPN21
KLRC3	NA	PTPN7
KLRK1	NA	PTPN9
KMT2A	NA	PTPRB
KMT2C	NA	PTPRC
KMT2E	NA	PTPRD
KMT5A	NA	PTPRH
KMT5B	NA	PTTG1IP
KMT5C	NA	PUDP
KNOP1	NA	PUM1
KPNA7	NA	PUM2
KRT1	NA	PUS7L
KRT13	NA	PXDC1
KRT16	NA	PXDNL
KRT18	NA	PXYLP1
KRT19	NA	QKI
KRT20	NA	R3HCC1
KRT3	NA	R3HCC1L
KRT39	NA	RAB11FIP2
KRT7	NA	RAB11FIP4
KRT74	NA	RAB14
KRT8	NA	RAB15
KRT80	NA	RAB18
KRTAP2-3	NA	RAB26
KRTAP4-7	NA	RAB28
KSR1	NA	RAB31
KTN1	NA	RAB33B
KYNU	NA	RAB3C
LACTB2	NA	RAB3GAP1
LAD1	NA	RAB4A
LAG3	NA	RAB5C
LAMA2	NA	RAB7B
LAMA3	NA	RAD18
LAMA4	NA	RAD54B
LAMA5	NA	RADX
LAMB1	NA	RAI14
LAMB3	NA	RALB
LAMC1	NA	RAMP1
LAMC2	NA	RANGAP1
LAMTOR4	NA	RAP1A
LAPTM4A	NA	RAP2B
LAPTM4B	NA	RAP2C
LASP1	NA	RARRES2
LATS1	NA	RASA2
LBHD1	NA	RASGRF1
LCA5	NA	RASGRF2
LCN2	NA	RASL11B
LCOR	NA	RASSF3
LCP1	NA	RASSF4
LDHA	NA	RASSF9
LDLR	NA	RBBP4
LDLRAD1	NA	RBBP6
LDLRAP1	NA	RBCK1
LEF1	NA	RBFOX1
LEFTY1	NA	RBIS
LEMD2	NA	RBM15
LEPR	NA	RBM5
LETM2	NA	RBM8A
LFNG	NA	RBPJL
LGALS3	NA	RBX1
LGALS7B	NA	RCAN3
LGALS8	NA	RCN1
LGMN	NA	RDH5
LGR4	NA	RDH8
LGR6	NA	RDX
LHCGR	NA	REDIC1
LHFPL1	NA	REEP1
LHFPL2	NA	REEP3
LHFPL6	NA	REM2
LHX1	NA	REP15
LHX6	NA	RERG
LHX9	NA	RETREG1
LIFR	NA	REXO5
LIG4	NA	RFC1
LIMCH1	NA	RFC2
LIMD1	NA	RFFL
LIMK2	NA	RFK
LIMS1	NA	RFPL4B
LIN54	NA	RFX6
LINGO2	NA	RFXAP
LINS1	NA	RGP1
LIPA	NA	RGPD5
LIPC	NA	RGPD6
LIPE	NA	RGS13
LIPF	NA	RGS6
LIPG	NA	RGS8
LIPH	NA	RHBDD1
LIPK	NA	RHBDD2
LITAF	NA	RHBDD3
LLGL2	NA	RHBDF2
LMBR1	NA	RHBDL3
LMNA	NA	RHEB
LMO4	NA	RHOA
LMO7	NA	RHOBTB1
LMTK2	NA	RHOT1
LNPEP	NA	RHOU
LNX1	NA	RIDA
LONRF2	NA	RIMBP2
LONRF3	NA	RIMS2
LOXL2	NA	RINL
LPAR1	NA	RIOK2
LPAR2	NA	RIOK3
LPAR3	NA	RIOX2
LPAR6	NA	RIPOR1
LPCAT2	NA	RIPOR2
LPIN1	NA	RIPPLY2
LPIN3	NA	RMC1
LPL	NA	RMDN2
LPP	NA	RMI2
LRATD1	NA	RMND5A
LRATD2	NA	RNASE1
LRBA	NA	RNASE10
LRCH1	NA	RNASE11
LRCH4	NA	RNASEH1
LRFN5	NA	RNASET2
LRIG1	NA	RNF10
LRIG3	NA	RNF11
LRMDA	NA	RNF130
LRP10	NA	RNF157
LRP2	NA	RNF167
LRP4	NA	RNF180
LRP5	NA	RNF19A
LRP6	NA	RNGTT
LRRC1	NA	RNMT
LRRC10B	NA	ROCK1
LRRC20	NA	ROCK2
LRRC4	NA	ROR1
LRRC40	NA	RP2
LRRC49	NA	RPH3A
LRRC8A	NA	RPIA
LRRC8D	NA	RPL30
LRRC9	NA	RPL39
LRRFIP1	NA	RPL5
[truncated: 2,211 more rows]
