# Supplementary material for: Hypoxia promotes airway differentiation in the human lung epithelium
Source: Cell Stem Cell. Author manuscript; Available in PMC 2025 Nov 16. (PMC7618356; doi:10.1016/j.stem.2025.09.007)
Supplement: Supplemental information [file EMS210609-supplement-Supplemental_information.zip › 1-s2.0-S1934590925003388-mmc4.xlsx]

## Sheet: hypoxiaNTC_vs_normoxiaNTC_DEGs
	baseMean	log2FoldChange	lfcSE	stat	pvalue	padj
COMMD3-BMI1	8.59737	26.6355	3.64407	7.30926	2.69E-13	3.00E-12
LIMS3	1.07829	18.6465	3.64292	5.11855	3.08E-07	1.53E-06
AMY1A	146.318	10.4646	1.40581	7.44379	9.78E-14	1.15E-12
CST1	103.868	7.42757	0.787294	9.43431	3.94E-21	1.01E-19
FGF3	11.7326	7.20426	0.993299	7.25287	4.08E-13	4.43E-12
PRSS56	25.6979	7.10143	0.93433	7.60055	2.95E-14	3.71E-13
MROH7	12.034	6.76601	1.02496	6.60121	4.08E-11	3.38E-10
NOTUM	235.526	6.29886	0.370993	16.9784	1.19E-64	1.59E-61
NRN1	11.1655	6.18681	1.0515	5.88381	4.01E-09	2.59E-08
FGF19	25.2534	6.06973	0.740214	8.19997	2.40E-16	3.79E-15
PRTN3	2.92725	5.42726	1.11589	4.8636	1.15E-06	5.23E-06
C4BPA	17.6605	5.31618	0.892647	5.95552	2.59E-09	1.71E-08
LOC101928156	4.89967	4.93614	1.03011	4.79183	1.65E-06	7.33E-06
RPS10-NUDT3	82.5264	4.88486	0.462604	10.5595	4.59E-26	2.07E-24
PTGDS	3.13288	4.84113	1.18499	4.08536	4.40E-05	0.000153386
ZNF816-ZNF321P	11.6627	4.82447	1.73308	2.78376	0.00537327	0.0124243
C20orf203	6.33518	4.73386	1.02212	4.63144	3.63E-06	1.53E-05
ESRRB	5.86171	4.68117	1.10762	4.22635	2.38E-05	8.67E-05
JPH2	12.2811	4.67164	0.822928	5.67685	1.37E-08	8.26E-08
KCNN1	58.7947	4.65819	0.41705	11.1694	5.76E-29	3.62E-27
FUT5	6.44387	4.62723	0.915072	5.05669	4.27E-07	2.08E-06
NKX6-2	75.4098	4.61844	0.421472	10.9579	6.09E-28	3.40E-26
FAM47E-STBD1	63.5325	4.58673	1.49151	3.07522	0.00210349	0.00536288
KLRD1	1.83406	4.5678	1.33103	3.43177	0.000599651	0.00170637
KIAA1045	2.75465	4.55145	1.51061	3.013	0.00258679	0.00646663
INHBE	80.9307	4.53197	0.352311	12.8635	7.22E-38	1.06E-35
SPRR2A	275.17	4.46541	0.443004	10.0799	6.78E-24	2.38E-22
LOC102723398	6.47665	4.44545	0.897204	4.95478	7.24E-07	3.40E-06
RAB3IL1	16.194	4.4318	0.66944	6.62015	3.59E-11	3.00E-10
AC024592.9	4.10489	4.4298	1.13564	3.9007	9.59E-05	0.000314468
LRRTM2	1.95018	4.40499	1.33142	3.30849	0.000938021	0.00256932
INS-IGF2	111.888	4.39843	1.25889	3.49389	0.00047603	0.00137888
TSNAX-DISC1	4.47859	4.3515	1.53225	2.83995	0.00451212	0.0106625
TMEM176A	4.5742	4.33751	0.944765	4.5911	4.41E-06	1.84E-05
CCL20	1518.93	4.27811	0.457809	9.34475	9.21E-21	2.27E-19
LOC101930053	3.82292	4.26214	1.01515	4.19851	2.69E-05	9.74E-05
LOC101928349	1.77522	4.2237	1.38263	3.05483	0.00225187	0.00570855
CCDC180	14.0178	4.19778	1.74564	2.40472	0.0161848	0.0333188
HRH4	1.78168	4.16691	1.3279	3.13796	0.00170128	0.00442873
ELOVL3	1.28291	4.13758	1.48439	2.78739	0.00531343	0.0123002
LOC101929552	2.78804	4.1216	1.23832	3.32838	0.000873526	0.00240714
LOC390937	9.47378	4.1132	0.785773	5.23459	1.65E-07	8.56E-07
LEMD1-AS1	1.78347	4.09769	1.40944	2.90731	0.00364547	0.00881345
SEZ6L	8.04686	4.09716	0.880717	4.65208	3.29E-06	1.39E-05
NPTN-IT1	29.7352	4.08604	1.25373	3.2591	0.00111765	0.00301342
MIAT	580.854	4.08312	0.429667	9.50299	2.04E-21	5.43E-20
GRID1	4.30896	4.01031	1.09883	3.64961	0.000262639	0.000796716
IGFBP3	4235.02	3.99966	0.155608	25.7034	1.07E-145	2.01E-141
PDZK1IP1	7.44862	3.99813	0.930503	4.29674	1.73E-05	6.50E-05
DEFA5	8.86006	3.99239	0.806541	4.95002	7.42E-07	3.48E-06
GPR132	5.8039	3.98066	1.05203	3.7838	0.000154455	0.000487966
INSM2	1.52476	3.9552	1.7296	2.28676	0.0222096	0.0440759
RSPO2	2.65929	3.93348	1.1279	3.48746	0.000487641	0.00140902
COL6A6	9.99824	3.91673	0.79822	4.90683	9.26E-07	4.26E-06
LOC101928722	2.22567	3.89517	1.48708	2.61934	0.00881008	0.0194049
MMP9	12.7505	3.88138	0.744893	5.21065	1.88E-07	9.66E-07
CST7	2.36357	3.87225	1.06356	3.64084	0.000271748	0.000821025
BIN3-IT1	1.33731	3.85975	1.68037	2.29697	0.0216204	0.043048
LOC101927953	2.27591	3.84901	1.23435	3.11825	0.0018193	0.00470878
PRB1	6.89731	3.83083	0.859253	4.45833	8.26E-06	3.29E-05
RTDR1	5.85714	3.80308	0.854865	4.44874	8.64E-06	3.42E-05
IGFBP7-AS1	1.37539	3.80034	1.64548	2.30956	0.0209125	0.0418205
MEIS1-AS2	2.18043	3.80014	1.41529	2.68505	0.00725184	0.0163042
SELE	19.289	3.79599	0.746131	5.08756	3.63E-07	1.78E-06
LOC339192	2.70582	3.78485	1.34921	2.80523	0.00502805	0.0117265
LOC100132354	4.20166	3.7383	0.999831	3.73893	0.000184802	0.000575977
OCLM	3.2176	3.70985	0.945981	3.9217	8.79E-05	0.000290463
RORC	39.2588	3.70493	0.288374	12.8476	8.87E-38	1.29E-35
LOC100505585	2.15926	3.69837	1.21385	3.04681	0.00231283	0.00584255
TNXB	101.263	3.68366	0.362784	10.1539	3.18E-24	1.15E-22
RP11-17A4.2	2.23102	3.68334	1.18134	3.11793	0.00182128	0.00471196
MUC4	188.861	3.68131	0.607611	6.05867	1.37E-09	9.38E-09
C16orf96	2.14493	3.68022	1.31626	2.79597	0.00517449	0.0120246
ADM	1861.63	3.67407	0.207046	17.7452	1.88E-70	3.20E-67
LOC102724518	4.06931	3.66666	1.11936	3.27569	0.00105406	0.00285633
RP11-93B14.5	5.23228	3.64656	0.909885	4.00772	6.13E-05	0.000208217
C8orf4	77.1737	3.64619	0.315491	11.5572	6.79E-31	5.03E-29
PHOX2A	5.30417	3.63913	1.43954	2.52798	0.0114721	0.0245584
DRC1	3.64468	3.6356	0.995233	3.65301	0.000259182	0.000786866
CRHR1	10.4933	3.59639	0.74988	4.79595	1.62E-06	7.19E-06
LOC101926897	5.43948	3.59324	1.09701	3.27547	0.00105486	0.00285783
SERPINB12	10.149	3.59027	0.791305	4.53715	5.70E-06	2.33E-05
CHRND	3.23726	3.57233	1.4694	2.43115	0.0150509	0.0312696
TMEM176B	3.33778	3.55212	1.08957	3.26013	0.00111363	0.00300386
WDR86	51.0301	3.54526	0.412029	8.6044	7.67E-18	1.42E-16
BCL6B	1.51688	3.54298	1.4586	2.42903	0.0151393	0.0314358
TNFAIP2	844.936	3.52626	0.219268	16.0819	3.41E-58	2.56E-55
RHCG	4056.52	3.52575	0.373551	9.43846	3.78E-21	9.71E-20
ODF3B	28.1817	3.49345	0.430527	8.11435	4.88E-16	7.40E-15
APOBEC3A	64.919	3.49275	0.410709	8.5042	1.83E-17	3.21E-16
DRD4	14.3267	3.49173	0.613604	5.69054	1.27E-08	7.68E-08
FAM153C	13.2266	3.48527	0.815061	4.27609	1.90E-05	7.08E-05
HLA-F-AS1	2.11655	3.46885	1.3195	2.62891	0.00856598	0.0189404
LOC102724394	32.6223	3.45163	0.565305	6.10579	1.02E-09	7.11E-09
C3	928.944	3.4369	0.283482	12.1239	7.89E-34	7.71E-32
PRKAG3	2.80752	3.41574	1.13328	3.01402	0.00257808	0.0064483
CHURC1-FNTB	71.9306	3.41454	0.870977	3.92036	8.84E-05	0.000291829
LOC101060391	4.05852	3.38499	1.1317	2.99105	0.00278016	0.00690308
LOC102723726	47.8742	3.38386	0.46404	7.29216	3.05E-13	3.37E-12
IL1F10	2.73859	3.35818	1.20975	2.77593	0.00550448	0.0126955
MUC21	19.9241	3.33416	0.500112	6.66683	2.61E-11	2.23E-10
FGF18	3.7747	3.32554	1.08717	3.05891	0.00222146	0.00563834
TNFRSF9	119.719	3.32458	0.381003	8.72588	2.64E-18	5.20E-17
BANCR	2.38445	3.31552	1.30447	2.54165	0.0110329	0.023694
DEFB4A	51.075	3.3127	0.483451	6.8522	7.27E-12	6.69E-11
KDR	2738.76	3.30582	0.265095	12.4703	1.08E-35	1.26E-33
SLC26A7	1.6127	3.30064	1.40215	2.35398	0.0185737	0.0377148
OVOL1-AS1	2.31367	3.29947	1.20029	2.74889	0.00597971	0.0136838
STRC	14.28	3.28793	0.532013	6.18016	6.40E-10	4.59E-09
ADAMTSL2	36.8984	3.28736	0.355752	9.2406	2.45E-20	5.77E-19
ECM1	4544.79	3.28546	0.313719	10.4726	1.15E-25	4.91E-24
HIF3A	500.183	3.27435	0.353376	9.26591	1.93E-20	4.61E-19
LOC102724740	2.41537	3.26962	1.19828	2.7286	0.00636036	0.014449
KIAA1751	45.5202	3.2682	0.508394	6.42849	1.29E-10	1.00E-09
ACKR3	186.887	3.26463	0.245447	13.3007	2.29E-40	4.05E-38
GRIN3B	130.695	3.25081	0.25996	12.505	7.01E-36	8.37E-34
HSPB2	1.2868	3.23355	1.34183	2.4098	0.0159611	0.0329088
TMEM31	2.09802	3.23004	1.43991	2.24322	0.0248826	0.0486542
NOD2	29.3326	3.21495	0.386795	8.31176	9.43E-17	1.55E-15
STC2	2931.01	3.21166	0.163317	19.6653	4.28E-86	2.63E-82
ITIH5	67.9718	3.17547	0.346948	9.15259	5.56E-20	1.27E-18
HHIPL1	15.0215	3.17344	0.658487	4.8193	1.44E-06	6.45E-06
NPHS1	1.76658	3.17225	1.40998	2.24986	0.0244577	0.0479334
CD200R1	2.00053	3.16577	1.40398	2.25485	0.0241427	0.0473904
PROX1-AS1	5.22314	3.15939	0.825484	3.82732	0.000129548	0.000415226
RNF112	7.37469	3.15664	0.696038	4.53516	5.76E-06	2.34E-05
AGT	13.5238	3.15601	0.758876	4.1588	3.20E-05	0.000114504
LOC100132874	6.81951	3.15192	0.772151	4.08201	4.46E-05	0.000155472
SERPINI2	1.42767	3.14287	1.38887	2.26289	0.0236423	0.0465336
IRX6	32.5214	3.14049	0.432852	7.25535	4.01E-13	4.36E-12
IL17C	34.1295	3.13966	0.408267	7.69022	1.47E-14	1.92E-13
PCP4	132.419	3.13906	0.338141	9.2833	1.64E-20	3.96E-19
A1BG	7.38924	3.13427	0.824696	3.80051	0.000144397	0.000458586
BHLHE40	9576.61	3.13017	0.198468	15.7717	4.87E-56	3.05E-53
POSTN	8.91744	3.12682	0.686714	4.55331	5.28E-06	2.17E-05
LOC401286	4.36111	3.12585	0.828977	3.77074	0.000162766	0.000512349
MEIS3	14.3949	3.12438	0.545855	5.72382	1.04E-08	6.40E-08
FLJ12825	4.51799	3.11148	0.912849	3.40854	0.000653115	0.00184812
TNNT1	35.9463	3.10678	0.356836	8.70645	3.14E-18	6.10E-17
SLC1A6	10.8182	3.10205	0.837995	3.70175	0.000214115	0.000659551
CCDC80	645.021	3.09825	0.196817	15.7418	7.82E-56	4.73E-53
NKAIN4	6.35415	3.09666	0.730377	4.23981	2.24E-05	8.22E-05
TACR1	10.6152	3.08808	0.676618	4.56399	5.02E-06	2.07E-05
FAM153B	8.9418	3.08166	0.632455	4.87254	1.10E-06	5.01E-06
RNASE7	201.193	3.08069	0.641646	4.80123	1.58E-06	7.02E-06
ZIC2	4.00101	3.0801	1.12706	2.73285	0.0062789	0.0142899
SCNN1B	217.954	3.06438	0.290093	10.5634	4.40E-26	2.00E-24
PADI1	547.228	3.05821	0.535508	5.71086	1.12E-08	6.87E-08
DKFZp667F0711	19.7932	3.05714	0.65452	4.67081	3.00E-06	1.28E-05
CYP2W1	52.1108	3.04845	0.380245	8.01706	1.08E-15	1.58E-14
CD300A	34.6257	3.03598	0.487941	6.22202	4.91E-10	3.56E-09
FAM182B	15.9723	3.0353	0.660505	4.59543	4.32E-06	1.80E-05
AQPEP	4.9989	3.03259	0.782553	3.87525	0.000106513	0.000346612
VEGFA	26485.5	3.0198	0.244154	12.3685	3.87E-35	4.17E-33
DIRAS1	13.3426	3.01809	0.490601	6.15181	7.66E-10	5.42E-09
ALDH1L2	135.314	3.00569	0.256775	11.7056	1.19E-31	9.60E-30
PRRX2	13.2822	3.00238	0.681961	4.40258	1.07E-05	4.17E-05
ATF3	436.42	2.99363	0.471645	6.34719	2.19E-10	1.66E-09
FAM153A	6.9915	2.96476	0.919131	3.22561	0.00125703	0.00335733
FUT6	87.0691	2.96441	0.347756	8.52439	1.54E-17	2.72E-16
CACNA1F	14.8601	2.96416	0.709786	4.17614	2.97E-05	0.000106693
EGLN3	7949.62	2.96143	0.184861	16.0198	9.30E-58	6.70E-55
WNT6	97.6037	2.95054	0.265397	11.1175	1.03E-28	6.24E-27
WFDC10B	3.50536	2.94922	1.29508	2.27725	0.0227711	0.0450273
PSD2	2.59535	2.94082	1.03012	2.85484	0.00430584	0.0102176
SLC13A4	6.35284	2.93455	0.921089	3.18595	0.00144278	0.00381484
TYRP1	8.19549	2.92848	0.665634	4.39953	1.08E-05	4.22E-05
CD70	3.67459	2.91028	0.993481	2.92938	0.00339642	0.00827001
KISS1R	177.955	2.90348	0.274052	10.5946	3.16E-26	1.46E-24
MYH7B	41.8211	2.8973	0.412551	7.02288	2.17E-12	2.13E-11
NOS2	2.39154	2.89398	1.13044	2.56005	0.0104656	0.022613
LOC100507387	1.89127	2.89286	1.14722	2.52163	0.0116812	0.0249671
CP	2389.72	2.89076	0.203598	14.1984	9.38E-46	2.88E-43
GFPT2	82.9924	2.88851	0.326718	8.84099	9.49E-19	1.94E-17
CCR9	11.5084	2.87565	0.571809	5.02905	4.93E-07	2.38E-06
DNAJC12	66.0527	2.86565	0.249172	11.5007	1.31E-30	9.44E-29
SST	1.95812	2.86488	1.24701	2.29739	0.0215967	0.0430143
RGS9BP	21.6363	2.8504	0.471009	6.05169	1.43E-09	9.75E-09
LOC101929051	4.14264	2.82793	0.932958	3.03114	0.00243629	0.00611487
FUT3	989.968	2.81908	0.209351	13.4658	2.49E-41	4.61E-39
KRTAP5-1	8.75891	2.81687	0.691851	4.0715	4.67E-05	0.000162257
NCCRP1	2014.27	2.81353	0.263708	10.6691	1.42E-26	6.86E-25
RPS15AP10	2.87924	2.80442	0.998464	2.80873	0.00497371	0.0116099
IL36G	111.458	2.79664	0.323249	8.65164	5.08E-18	9.60E-17
DAB1	2.49312	2.79246	1.10824	2.51972	0.0117449	0.0250794
SYNDIG1	7.28048	2.78845	0.780194	3.57405	0.000351499	0.00104133
CEACAM7	884.737	2.78478	0.340698	8.17375	2.99E-16	4.66E-15
CASS4	2.44979	2.78315	1.10087	2.52813	0.0114671	0.0245504
HILPDA	3066.39	2.78277	0.285137	9.75944	1.68E-22	5.11E-21
TNF	39.2445	2.7817	0.407317	6.82934	8.53E-12	7.76E-11
ECEL1	77.5261	2.7796	0.299261	9.2882	1.57E-20	3.79E-19
ANGPTL4	583.957	2.77272	0.212938	13.0213	9.26E-39	1.46E-36
PNCK	2913.09	2.7727	0.309051	8.97166	2.92E-19	6.25E-18
SAA2	50.5447	2.77247	0.780223	3.55344	0.000380235	0.00111974
IGF1	92.3731	2.76997	0.372642	7.43333	1.06E-13	1.24E-12
ATP4A	5.83182	2.76747	0.662896	4.17481	2.98E-05	0.000107294
CRHR2	6.22172	2.76177	0.802454	3.44166	0.000578153	0.00164845
C2	21.9912	2.7567	0.404732	6.81118	9.68E-12	8.74E-11
LOC101928690	1.8992	2.75293	1.17515	2.34262	0.019149	0.0387193
ABLIM3	437.36	2.75283	0.250078	11.0079	3.50E-28	2.01E-26
IGFN1	13.114	2.7389	0.546603	5.01076	5.42E-07	2.59E-06
LOR	3.09087	2.73041	1.12891	2.41864	0.0155788	0.0322306
CD7	2.55081	2.72583	1.01761	2.67865	0.00739196	0.0165735
TRPM5	2.22379	2.7247	1.17331	2.32224	0.0202202	0.0405703
MT1G	9.15674	2.72433	0.864035	3.15303	0.00161587	0.00422897
SLC2A3	14395.3	2.72327	0.185566	14.6755	9.25E-49	3.34E-46
LOC100507071	2.86236	2.72076	1.05947	2.56803	0.0102277	0.02215
SLC5A3	3279.07	2.71123	0.32683	8.29553	1.08E-16	1.76E-15
CFB	435.681	2.70952	0.331562	8.17197	3.03E-16	4.72E-15
KCP	40.8822	2.70698	0.400085	6.76601	1.32E-11	1.18E-10
ANKRD30BL	2.60716	2.69981	1.13447	2.37979	0.0173223	0.0353846
RP11-563J2.2	15.9704	2.69897	0.515751	5.23308	1.67E-07	8.63E-07
DSCAML1	8.38142	2.69594	0.731964	3.68317	0.000230355	0.00070621
SCN3A	2.7805	2.6912	0.972452	2.76744	0.00564989	0.0129925
CRYAB	9.96134	2.68619	0.579406	4.6361	3.55E-06	1.50E-05
PMCH	16.6635	2.68395	0.425013	6.31499	2.70E-10	2.02E-09
LOC101929683	3.02775	2.66936	0.970738	2.74982	0.00596273	0.0136482
FKBP1A-SDCBP2	42.3314	2.66289	0.57363	4.64218	3.45E-06	1.46E-05
SLC35D3	6.0566	2.65912	1.06705	2.49203	0.0127015	0.0268528
LCN2	487.809	2.64911	0.349693	7.57553	3.58E-14	4.47E-13
MXD1	3118.36	2.64458	0.267236	9.89605	4.33E-23	1.39E-21
PAPL	115.032	2.64185	0.255778	10.3287	5.23E-25	2.10E-23
ATP12A	5543.89	2.6341	0.13404	19.6516	5.60E-86	2.63E-82
COL5A1	3.15803	2.63087	1.08543	2.4238	0.015359	0.0318391
PSG4	3.91772	2.62857	1.01646	2.58602	0.00970924	0.021142
NKD1	229.184	2.62234	0.274126	9.56618	1.11E-21	3.03E-20
LOC101927029	2.85361	2.62046	1.08584	2.4133	0.0158086	0.0326304
BEAN1	71.1396	2.62013	0.248052	10.5628	4.43E-26	2.01E-24
LRRC25	7.6885	2.61836	0.625342	4.18708	2.83E-05	0.000102049
HP	23.9069	2.6182	0.484247	5.40674	6.42E-08	3.51E-07
PRB2	18.5777	2.61744	0.60438	4.33078	1.49E-05	5.63E-05
INHBC	2.16158	2.61258	1.16965	2.23364	0.0255066	0.049724
SLC51A	6.94713	2.61176	0.630647	4.1414	3.45E-05	0.000123032
MIOX	4.75986	2.60839	0.834104	3.12717	0.00176495	0.00457695
HSF4	205.663	2.60566	0.285885	9.11435	7.91E-20	1.78E-18
TMEM74B	80.8162	2.60321	0.320726	8.11661	4.79E-16	7.29E-15
COL11A1	7.03445	2.60311	0.866606	3.0038	0.00266631	0.00664858
FAM163B	15.962	2.58716	0.516201	5.01193	5.39E-07	2.58E-06
KLRC2	3.35334	2.58554	0.86964	2.97311	0.00294794	0.00728494
CHI3L2	118.134	2.57515	0.240408	10.7116	8.98E-27	4.42E-25
GUCY2D	5.4832	2.57263	0.777944	3.30696	0.000943139	0.00258076
KCNA6	5.00368	2.57	0.856249	3.00147	0.00268682	0.00669169
GNG4	263.271	2.56579	0.289604	8.85964	8.03E-19	1.66E-17
TLR9	21.9842	2.56469	0.364227	7.04146	1.90E-12	1.88E-11
ATG9B	564.156	2.55829	0.405588	6.30761	2.83E-10	2.12E-09
POU5F1P3	6.20209	2.55599	0.772952	3.30679	0.000943709	0.00258141
LOC102723743	3.35135	2.5455	1.08206	2.35245	0.0186501	0.0378494
YPEL4	12.1574	2.53634	0.528316	4.8008	1.58E-06	7.03E-06
LINC00964	2.23557	2.53494	1.06784	2.3739	0.0176015	0.0359041
ITGA5	376.719	2.53106	0.267764	9.45259	3.31E-21	8.55E-20
TMEM169	73.2431	2.53044	0.215832	11.7241	9.59E-32	7.74E-30
KLRC3	6.82721	2.52174	0.633868	3.97834	6.94E-05	0.000233072
ENO2	4679.72	2.52166	0.284414	8.86614	7.57E-19	1.57E-17
LOC100129781	52.3188	2.51814	0.308619	8.15938	3.37E-16	5.21E-15
POU6F2	9.87779	2.51245	0.625132	4.01908	5.84E-05	0.000199336
BRSK1	95.8947	2.5049	0.348136	7.19516	6.24E-13	6.59E-12
PRSS50	20.4084	2.50335	0.533539	4.69197	2.71E-06	1.16E-05
SAMD11	174.325	2.50096	0.32839	7.61582	2.62E-14	3.32E-13
LINGO1	118.286	2.50011	0.375418	6.65953	2.75E-11	2.33E-10
VNN2	12.0215	2.49987	0.581379	4.2999	1.71E-05	6.41E-05
LTB	112.293	2.49874	0.358546	6.9691	3.19E-12	3.07E-11
MMP10	469.603	2.49525	0.358288	6.96439	3.30E-12	3.17E-11
CRCT1	195.176	2.49431	0.628421	3.96917	7.21E-05	0.000241491
WNT16	11.8146	2.49007	0.460464	5.40774	6.38E-08	3.49E-07
MYADML2	3.96855	2.48661	0.898395	2.76784	0.00564294	0.0129781
ANKRD37	294.663	2.48641	0.25518	9.74377	1.96E-22	5.89E-21
SPACA6P-AS	10.1612	2.48464	0.539585	4.60472	4.13E-06	1.73E-05
HCN2	141.171	2.48369	0.441426	5.62651	1.84E-08	1.09E-07
ASTL	4.02414	2.47125	0.730486	3.38302	0.000716926	0.00201326
ACER1	5.55244	2.46977	0.734626	3.36194	0.000773975	0.00215948
EFEMP2	515.23	2.4648	0.329091	7.48974	6.90E-14	8.32E-13
SHC2	324.469	2.45702	0.268205	9.16098	5.14E-20	1.18E-18
EEF1A2	323.601	2.45655	0.26584	9.24071	2.45E-20	5.77E-19
AMZ1	31.8367	2.45416	0.364676	6.72969	1.70E-11	1.48E-10
PRDM1	501.086	2.45135	0.150655	16.2713	1.58E-59	1.41E-56
SLCO4A1	267.867	2.44729	0.408087	5.99697	2.01E-09	1.34E-08
CNTNAP1	96.1894	2.44534	0.308791	7.91908	2.39E-15	3.37E-14
TWIST2	43.5866	2.4437	0.408539	5.98157	2.21E-09	1.47E-08
LINC00965	4.88437	2.44084	0.810931	3.00992	0.00261318	0.00652998
GRIN2D	11.7335	2.43952	0.506946	4.81219	1.49E-06	6.67E-06
TGM1	416.817	2.42717	0.342953	7.07726	1.47E-12	1.48E-11
TMC1	7.28616	2.42175	0.659896	3.66989	0.000242655	0.000740048
DDIT4	19502.7	2.41789	0.280452	8.6214	6.61E-18	1.23E-16
PCOLCE-AS1	4.90461	2.41745	0.945323	2.55727	0.0105497	0.022779
C1orf54	5.82291	2.41094	0.677421	3.559	0.000372272	0.00109715
TMPRSS11D	353.611	2.40917	0.239372	10.0645	7.93E-24	2.75E-22
KIF19	69.107	2.40581	0.635385	3.78637	0.000152862	0.000483177
BDKRB1	19.1499	2.39835	0.416913	5.75265	8.79E-09	5.45E-08
PITX3	34.0424	2.39808	0.418644	5.72821	1.01E-08	6.25E-08
MAGEL2	4.03677	2.39494	0.981364	2.44042	0.0146703	0.0305771
FLNC	28.9495	2.39397	0.63567	3.76606	0.000165845	0.000521663
TF	717.981	2.39185	0.355652	6.72525	1.75E-11	1.53E-10
STC1	730.375	2.39134	0.199463	11.9889	4.06E-33	3.71E-31
AQP6	9.917	2.39103	0.706928	3.38228	0.000718872	0.0020181
KLHL30	3.78523	2.39062	0.809454	2.95337	0.00314322	0.0077136
COX4I2	8.17253	2.38938	0.706169	3.38358	0.000715472	0.00200971
LSMEM1	34.769	2.38715	0.487664	4.89508	9.83E-07	4.50E-06
LOC645638	25.9619	2.37995	0.606291	3.92542	8.66E-05	0.000286411
BCO2	10.2953	2.37881	0.508131	4.68149	2.85E-06	1.22E-05
DBP	357.484	2.37794	0.197195	12.0588	1.74E-33	1.66E-31
SLC6A8	17537	2.37478	0.236695	10.0331	1.09E-23	3.73E-22
TREM1	147.174	2.37436	0.27355	8.67981	3.96E-18	7.59E-17
PIWIL2	22.825	2.36926	0.544992	4.34733	1.38E-05	5.27E-05
RP4-724E16.2	5.28085	2.36831	0.800569	2.95829	0.00309356	0.00760268
CAPN14	30.304	2.36691	0.363154	6.51764	7.14E-11	5.74E-10
MRVI1-AS1	23.4522	2.36623	0.409393	5.77985	7.48E-09	4.69E-08
IL1A	79.8229	2.36522	0.266563	8.87303	7.12E-19	1.48E-17
FADS6	4.76036	2.36077	0.745118	3.16831	0.00153326	0.0040302
KCNG1	49.2595	2.35596	0.345413	6.8207	9.06E-12	8.21E-11
UNC5B-AS1	95.6426	2.34321	0.376908	6.21694	5.07E-10	3.67E-09
C15orf48	751.128	2.33998	0.224265	10.434	1.73E-25	7.22E-24
PGF	1218.9	2.33816	0.184226	12.6918	6.57E-37	8.73E-35
ADAM20P1	6.34123	2.33665	0.640792	3.6465	0.000265832	0.000805228
TNIP3	36.8	2.33586	0.323709	7.21593	5.36E-13	5.73E-12
LEMD1	166.501	2.33046	0.25447	9.15808	5.28E-20	1.21E-18
ACTG1P4	5.13325	2.32785	0.660479	3.52448	0.000424315	0.00123826
PTPRN	4.08864	2.32679	0.838924	2.77354	0.00554495	0.0127762
SP5	402.509	2.32615	0.179012	12.9944	1.32E-38	2.06E-36
IGF2-AS	115.371	2.32339	0.310643	7.47929	7.47E-14	8.96E-13
ADM2	474.194	2.31979	0.201343	11.5216	1.03E-30	7.46E-29
PPP1R3G	260.152	2.31891	0.211998	10.9384	7.56E-28	4.15E-26
LOC100233156	8.26352	2.31508	0.740246	3.12744	0.00176334	0.00457405
CLK1	2357.56	2.31473	0.186951	12.3815	3.29E-35	3.61E-33
RNF39	354.321	2.31136	0.213775	10.8121	3.02E-27	1.56E-25
SYT11	293.737	2.31097	0.240897	9.59319	8.54E-22	2.38E-20
RP11-53O19.1	7.69741	2.30946	0.642337	3.5954	0.000323898	0.000966742
CPZ	36.3185	2.30092	0.453825	5.07006	3.98E-07	1.95E-06
IL8	3218.32	2.298	0.323611	7.10113	1.24E-12	1.26E-11
SYNGR3	100.354	2.29629	0.254745	9.01409	1.99E-19	4.33E-18
L1CAM	27.2328	2.29257	0.589807	3.88698	0.000101497	0.000331556
CYP4F22	111.38	2.29154	0.295779	7.74746	9.38E-15	1.25E-13
PRAM1	48.5063	2.28958	0.372318	6.14953	7.77E-10	5.50E-09
ASCL1	26.3304	2.28583	0.47213	4.84153	1.29E-06	5.81E-06
BIRC3	403.121	2.27846	0.358505	6.35544	2.08E-10	1.57E-09
RRAGD	498.55	2.27516	0.200921	11.3236	1.00E-29	6.71E-28
LOC100507103	23.0291	2.27268	0.517526	4.39143	1.13E-05	4.37E-05
CLEC3B	4.34956	2.27192	0.915936	2.48043	0.0131223	0.0276612
LUCAT1	27.1944	2.26379	0.373815	6.05592	1.40E-09	9.52E-09
OSCAR	2.87866	2.26377	1.00646	2.24925	0.0244966	0.0479946
LOC101928092	63.7117	2.25832	0.295074	7.65339	1.96E-14	2.52E-13
CCDC33	2.0517	2.25553	0.982107	2.29662	0.0216405	0.0430833
LINC01119	5.83941	2.25431	0.771737	2.92108	0.00348816	0.00846917
CALB1	133.832	2.25388	0.299139	7.53457	4.90E-14	6.02E-13
CA9	1710.02	2.25113	0.327274	6.87841	6.05E-12	5.63E-11
FAM65A	773.953	2.2507	0.153955	14.6192	2.12E-48	7.50E-46
BEST1	23.4474	2.25002	0.425953	5.28233	1.28E-07	6.69E-07
IFITM1	352.16	2.24929	0.37753	5.9579	2.56E-09	1.69E-08
DNAH5	115.785	2.24683	0.224748	9.9971	1.57E-23	5.25E-22
KCNK13	17.4239	2.24672	0.441074	5.09375	3.51E-07	1.73E-06
PTPRD	868.393	2.24425	0.289893	7.74164	9.81E-15	1.31E-13
CDSN	179.261	2.24298	0.412255	5.44076	5.31E-08	2.93E-07
LINC00957	88.1854	2.24231	0.257289	8.71517	2.90E-18	5.67E-17
KCNH2	136.029	2.23862	0.20323	11.0152	3.23E-28	1.87E-26
PRSS45	6.13309	2.23804	0.72039	3.10671	0.00189182	0.00488019
BAIAP3	165.535	2.23771	0.264808	8.45029	2.91E-17	5.01E-16
SLC6A1	59.278	2.23227	0.274515	8.13168	4.23E-16	6.48E-15
GPR146	103.271	2.23141	0.348824	6.39695	1.59E-10	1.22E-09
LINC00950	32.0705	2.23095	0.408235	5.46487	4.63E-08	2.58E-07
CASKIN1	193.623	2.2308	0.287443	7.76083	8.44E-15	1.13E-13
TAC3	7.39411	2.22852	0.927415	2.40293	0.0162642	0.0334556
FDPSP2	4.50623	2.22593	0.916772	2.428	0.0151822	0.0315074
PLIN1	21.284	2.22468	0.415536	5.35376	8.61E-08	4.62E-07
CD68	1534.06	2.22341	0.393172	5.65506	1.56E-08	9.32E-08
RP5-1071N3.1	6.12315	2.21976	0.658878	3.369	0.00075442	0.00210932
LOC101927848	93.3781	2.21724	0.233323	9.50291	2.04E-21	5.43E-20
ERO1L	8947.78	2.21616	0.176184	12.5787	2.77E-36	3.46E-34
CHI3L1	6.23668	2.21557	0.665146	3.33095	0.000865497	0.00238782
RASD2	8.04073	2.2103	0.644562	3.42914	0.000605492	0.00172142
LOC100132731	9.08962	2.20957	0.548921	4.02529	5.69E-05	0.000194464
IGF2	129369	2.2074	0.251183	8.78801	1.52E-18	3.04E-17
COL6A4P2	10.6991	2.20739	0.630409	3.50153	0.000462601	0.00134267
HCG4	25.0345	2.20706	0.410267	5.37958	7.47E-08	4.04E-07
LINC01001	23.0597	2.20533	0.457322	4.82226	1.42E-06	6.36E-06
OPRL1	10.0245	2.19701	0.682321	3.2199	0.00128235	0.00341767
LOC100129617	10.1736	2.19626	0.553325	3.96919	7.21E-05	0.000241491
RP11-31F15.2	4.94021	2.19622	0.697013	3.15089	0.00162771	0.0042552
CXCL5	3294.02	2.19544	0.175816	12.4872	8.77E-36	1.03E-33
FAM189A1	11.0484	2.19514	0.714598	3.07185	0.00212738	0.00541641
NEURL1B	1375.58	2.19309	0.205579	10.6678	1.44E-26	6.92E-25
S100A7	38.1037	2.19124	0.636633	3.44191	0.000577616	0.00164717
CLEC4A	10.6114	2.18738	0.671779	3.2561	0.00112956	0.00304289
FBXL16	35.311	2.18579	0.315723	6.92315	4.42E-12	4.17E-11
LOC101927824	24.1174	2.18444	0.445522	4.90309	9.43E-07	4.34E-06
PARK2	81.0798	2.18419	0.212279	10.2892	7.88E-25	3.10E-23
TUBB2B	220.273	2.18368	0.20224	10.7974	3.54E-27	1.80E-25
WDR87	3.65495	2.18235	0.814631	2.67894	0.00738559	0.0165632
LOC388849	5.56611	2.17463	0.792229	2.74495	0.00605202	0.0138256
PTGS2	450.465	2.17177	0.256326	8.47268	2.40E-17	4.15E-16
ZNF843	5.04857	2.1693	0.816324	2.6574	0.00787469	0.0175551
DEFB103B	8.026	2.16625	0.882768	2.45393	0.0141304	0.0295703
MAL	2647.7	2.16218	0.282335	7.6582	1.89E-14	2.43E-13
LOX	184.091	2.16132	0.325298	6.64414	3.05E-11	2.57E-10
CSF3R	14.9241	2.15979	0.655533	3.2947	0.00098526	0.0026827
SBSN	379.248	2.15855	0.271711	7.94427	1.95E-15	2.79E-14
EFNA3	575.629	2.15276	0.129003	16.6876	1.61E-62	2.02E-59
LINGO2	92.7136	2.14958	0.192776	11.1507	7.11E-29	4.43E-27
TH	35.4521	2.14877	0.30614	7.01893	2.24E-12	2.18E-11
COL13A1	32.9153	2.14244	0.371785	5.76259	8.28E-09	5.16E-08
CFL1P1	4.0287	2.1393	0.801009	2.67076	0.00756801	0.0169258
NDNF	298.457	2.13929	0.153364	13.9491	3.19E-44	8.30E-42
KRT78	995.215	2.13581	0.225433	9.47426	2.69E-21	7.05E-20
AOC3	19.6226	2.13214	0.556322	3.83256	0.000126816	0.000407027
LINC01124	21.8088	2.13199	0.349968	6.09196	1.12E-09	7.71E-09
SNCAIP	88.4203	2.13151	0.213177	9.99878	1.54E-23	5.17E-22
CEACAM5	19404.4	2.1297	0.130968	16.2612	1.86E-59	1.58E-56
TCHH	70.0682	2.126	0.46779	4.54478	5.50E-06	2.25E-05
NUPR1	34.6507	2.12569	0.476901	4.45729	8.30E-06	3.30E-05
RAD51L3-RFFL	33.7784	2.12552	0.410231	5.18126	2.20E-07	1.12E-06
KIAA2022	12.7052	2.12372	0.489687	4.33689	1.45E-05	5.50E-05
HIGD1C	2.91392	2.12133	0.949369	2.23446	0.0254528	0.049638
SEC1P	5.65438	2.12073	0.67869	3.12475	0.00177957	0.00461296
SYNDIG1L	8.30468	2.11757	0.761819	2.77963	0.00544207	0.0125682
FGF11	1843.4	2.11724	0.153727	13.7727	3.72E-43	8.72E-41
WIPF1	38.4034	2.11453	0.372041	5.68359	1.32E-08	7.97E-08
RFPL3S	4.55704	2.11353	0.684585	3.08732	0.0020197	0.0051661
TNFAIP3	926.599	2.11153	0.207946	10.1543	3.17E-24	1.15E-22
LOC100507547	14.8064	2.11094	0.485255	4.35017	1.36E-05	5.21E-05
NDRG1	38734.6	2.10404	0.270845	7.76842	7.95E-15	1.07E-13
NDRG2	3343.36	2.10306	0.163708	12.8465	9.00E-38	1.30E-35
COL6A2	10.3504	2.10081	0.649805	3.23298	0.00122505	0.00328033
RP11-420A23.1	5.26829	2.09582	0.764813	2.7403	0.00613834	0.0140057
LGI4	12.1815	2.09571	0.501281	4.18071	2.91E-05	0.000104752
GS1-259H13.2	27.9677	2.09499	0.364617	5.74574	9.15E-09	5.66E-08
SPNS2	4770.41	2.09439	0.182542	11.4735	1.79E-30	1.27E-28
UPK3A	3.25584	2.09386	0.883928	2.36882	0.017845	0.0363651
KLHL6	4.41923	2.09016	0.88238	2.36878	0.0178469	0.0363651
RASGEF1B	237.63	2.08951	0.170184	12.2779	1.19E-34	1.24E-32
LOC101927326	2.52361	2.08159	0.914859	2.27531	0.0228872	0.0452242
CREG2	30.0289	2.08135	0.504092	4.12892	3.64E-05	0.000129479
MMP7	723.783	2.08018	0.17079	12.1798	3.98E-34	4.06E-32
UPK3B	331.565	2.07707	0.232576	8.93074	4.23E-19	8.96E-18
C1orf162	8.26639	2.07408	0.688355	3.0131	0.00258594	0.00646537
DPYSL4	36.127	2.07369	0.355274	5.83686	5.32E-09	3.38E-08
MEIS1-AS3	5.85578	2.0711	0.784317	2.64065	0.00827482	0.0183641
TENM1	12.1222	2.0686	0.578525	3.57565	0.000349355	0.0010358
A2ML1	5450.93	2.06366	0.270418	7.63137	2.32E-14	2.96E-13
ZBTB20	22.346	2.06087	0.429818	4.79475	1.63E-06	7.23E-06
BACH2	79.3545	2.06029	0.225128	9.15164	5.61E-20	1.28E-18
LINC00479	5.50532	2.05888	0.734843	2.8018	0.00508188	0.0118402
NPIPB9	11.3239	2.05886	0.624084	3.29901	0.000970247	0.00264798
LEPR	207.621	2.05732	0.234022	8.79114	1.48E-18	2.96E-17
KLRF1	5.43281	2.05591	0.860999	2.38782	0.0169488	0.0346935
WNT10B	8.94341	2.05472	0.637433	3.22343	0.00126665	0.00338062
RASA4B	230.261	2.05434	0.393266	5.22378	1.75E-07	9.04E-07
C12orf56	49.3019	2.0543	0.368888	5.5689	2.56E-08	1.49E-07
SPIB	3.39374	2.05218	0.917375	2.23701	0.0252854	0.0493492
GDF15	9579.91	2.05143	0.313368	6.5464	5.89E-11	4.80E-10
C17orf107	114.935	2.05112	0.215658	9.51096	1.89E-21	5.07E-20
LGALS1	365.407	2.05057	0.238073	8.61319	7.11E-18	1.32E-16
IGIP	86.773	2.04817	0.253723	8.07247	6.89E-16	1.02E-14
JAK3	123.886	2.04675	0.212167	9.6469	5.07E-22	1.44E-20
TSHZ2	35.4879	2.04288	0.368287	5.54697	2.91E-08	1.67E-07
C20orf195	14.1078	2.04129	0.428453	4.76433	1.89E-06	8.34E-06
LOC102724016	10.1284	2.03953	0.508333	4.01218	6.02E-05	0.000204801
2004-09-01	4.75484	2.03597	0.742421	2.74234	0.0061003	0.0139257
EBI3	28.4815	2.02966	0.422963	4.79867	1.60E-06	7.10E-06
G0S2	50.9015	2.02873	0.237518	8.5414	1.33E-17	2.37E-16
IL36RN	1269.85	2.02868	0.154386	13.1403	1.93E-39	3.18E-37
ADORA2A-AS1	12.8899	2.02525	0.669025	3.02717	0.00246858	0.00618904
CABP7	4.19689	2.02484	0.89096	2.27265	0.0230473	0.0455022
ADAMTSL4	590.573	2.02218	0.245823	8.22614	1.93E-16	3.07E-15
CERS1	75.6783	2.01881	0.345635	5.84088	5.19E-09	3.31E-08
KCNQ3	12.6582	2.01634	0.643329	3.13423	0.00172307	0.00447989
PDE4C	94.137	2.01633	0.506346	3.98213	6.83E-05	0.0002296
ZMIZ1-AS1	12.3884	2.01463	0.442487	4.55297	5.29E-06	2.17E-05
LRRC36	5.51492	2.01256	0.836569	2.40573	0.0161403	0.0332454
AHNAK2	2700.56	2.01062	0.262314	7.66492	1.79E-14	2.32E-13
FOXJ1	136.864	2.00785	0.542226	3.70297	0.00021309	0.000656611
GNA15	975.772	2.007	0.189294	10.6025	2.90E-26	1.35E-24
TINCR	380.057	2.00572	0.236095	8.49538	1.97E-17	3.45E-16
KISS1	6.34142	2.00527	0.732957	2.73587	0.00622161	0.0141733
CNTNAP2	42.0963	2.00356	0.313652	6.38785	1.68E-10	1.29E-09
CRYBA2	7.90001	2.00323	0.875023	2.28934	0.0220595	0.0438104
FAM167B	18.4914	1.99646	0.488688	4.08536	4.40E-05	0.000153386
WSB1	18651.9	1.99569	0.271153	7.36003	1.84E-13	2.11E-12
SSPO	45.3732	1.9946	0.429791	4.64087	3.47E-06	1.47E-05
UNC5B	1027.86	1.99346	0.210452	9.47228	2.74E-21	7.18E-20
DDIT3	661.035	1.98887	0.209532	9.49197	2.27E-21	6.01E-20
CXCL13	22.7524	1.98728	0.465416	4.26989	1.96E-05	7.26E-05
ICAM2	8.55474	1.98546	0.721525	2.75176	0.00592758	0.0135744
HLA-G	520.506	1.98419	0.212097	9.35509	8.35E-21	2.06E-19
EMP1	3496.77	1.98326	0.150722	13.1584	1.52E-39	2.53E-37
PACRG	31.8707	1.98154	0.303056	6.53854	6.21E-11	5.04E-10
MGC50722	36.5191	1.97949	0.36097	5.4838	4.16E-08	2.34E-07
LOC101928801	112.996	1.97686	0.327265	6.04054	1.54E-09	1.04E-08
CABP1	12.575	1.97248	0.535498	3.68345	0.000230095	0.00070553
FGG	18.5779	1.96351	0.442977	4.43253	9.31E-06	3.66E-05
HMOX1	253.919	1.96193	0.192391	10.1976	2.03E-24	7.57E-23
LOC102724192	4.64245	1.96158	0.682933	2.87229	0.00407513	0.00972796
NFE2	16.432	1.96084	0.487847	4.01937	5.84E-05	0.00019912
MAFF	841.679	1.95759	0.288773	6.77899	1.21E-11	1.08E-10
RORA	981.759	1.95726	0.118175	16.5624	1.30E-61	1.44E-58
LOC101060351	149.973	1.95007	0.340819	5.72171	1.05E-08	6.47E-08
HEPHL1	51.0403	1.94928	0.402456	4.84347	1.28E-06	5.75E-06
CERS3	82.9261	1.94823	0.25147	7.74735	9.38E-15	1.25E-13
LOC646652	12.2157	1.94371	0.491556	3.95421	7.68E-05	0.0002562
LOC102723415	13.4653	1.94263	0.636074	3.0541	0.00225734	0.00572164
MUC16	1137.41	1.93991	0.318433	6.09203	1.11E-09	7.71E-09
SEMA5B	28.7938	1.93498	0.627687	3.08272	0.00205119	0.00524023
CHAC1	372.936	1.93232	0.162962	11.8575	1.97E-32	1.71E-30
LOXL2	1692.54	1.93148	0.173311	11.1446	7.61E-29	4.68E-27
NOS3	85.9985	1.93013	0.263848	7.31531	2.57E-13	2.88E-12
LOC101927372	93.2139	1.92941	0.407468	4.73511	2.19E-06	9.55E-06
KLHL31	85.9561	1.92925	0.265862	7.25656	3.97E-13	4.33E-12
FPGT-TNNI3K	46.4413	1.92904	0.261531	7.37594	1.63E-13	1.88E-12
WFDC2	1076.82	1.92894	0.195091	9.88739	4.72E-23	1.51E-21
TGFBR3L	19.4648	1.92805	0.4107	4.69455	2.67E-06	1.15E-05
TMIE	3.28062	1.92549	0.843422	2.28295	0.0224335	0.044459
NEURL3	7.07601	1.9241	0.819491	2.34792	0.0188784	0.0382382
NFIL3	951.935	1.92322	0.140821	13.6573	1.83E-42	4.08E-40
ULBP1	87.3643	1.92177	0.208909	9.19906	3.61E-20	8.39E-19
SULT2B1	601.902	1.91927	0.182612	10.5101	7.76E-26	3.38E-24
RIMS2	69.5492	1.91405	0.327384	5.84649	5.02E-09	3.21E-08
SERPINB7	205.461	1.91146	0.221686	8.62239	6.56E-18	1.22E-16
ACHE	98.5247	1.90706	0.211672	9.00951	2.07E-19	4.49E-18
DNAJB9	758.606	1.90507	0.169575	11.2344	2.76E-29	1.77E-27
WDR86-AS1	4.90855	1.90382	0.704042	2.70413	0.00684845	0.0154678
IL11	25.0291	1.90174	0.52593	3.61595	0.000299245	0.000898454
SEMA7A	160.115	1.89876	0.198388	9.57097	1.06E-21	2.91E-20
METRNL	1463.93	1.89575	0.201496	9.40834	5.04E-21	1.27E-19
LOC101929027	4.37019	1.89383	0.795551	2.38052	0.0172882	0.035322
PLD4	43.4782	1.89251	0.405485	4.66728	3.05E-06	1.30E-05
OLFM2	201.196	1.89048	0.187826	10.065	7.89E-24	2.74E-22
RAB33A	16.4936	1.89035	0.44072	4.28923	1.79E-05	6.71E-05
SLC9B1	9.93345	1.88902	0.54727	3.45172	0.000557033	0.00159478
SLC17A7	5.35734	1.88677	0.74257	2.54086	0.0110579	0.0237422
BMPER	5.7465	1.88092	0.654859	2.87225	0.00407563	0.00972796
FAM150A	45.3817	1.88085	0.368795	5.09998	3.40E-07	1.68E-06
PRRT1	7.25518	1.88066	0.736249	2.55438	0.0106378	0.0229532
CATSPER1	8.34969	1.87892	0.559826	3.35625	0.00079007	0.0021985
OLFML2A	729.156	1.87779	0.208557	9.00369	2.18E-19	4.72E-18
RHBDL1	316.199	1.87599	0.217019	8.64435	5.41E-18	1.02E-16
RGS1	7.17149	1.87285	0.82216	2.27796	0.0227291	0.0449668
EGR2	28.8316	1.8728	0.311096	6.02	1.74E-09	1.18E-08
PLA2G4C	38.3242	1.87232	0.356547	5.25124	1.51E-07	7.86E-07
WNT3A	11.697	1.87212	0.454923	4.11525	3.87E-05	0.00013665
WNT9A	28.6408	1.8718	0.385751	4.85235	1.22E-06	5.52E-06
HAS2	64.0508	1.87164	0.239441	7.81669	5.42E-15	7.43E-14
LOC100287166	596.937	1.87121	0.352572	5.30732	1.11E-07	5.88E-07
CST6	512.4	1.87027	0.160377	11.6617	2.00E-31	1.57E-29
C19orf38	11.1596	1.86656	0.74037	2.52112	0.0116981	0.0249964
LINC00887	5.12676	1.86623	0.788984	2.36536	0.0180127	0.036671
SLC2A4	28.2359	1.86608	0.384042	4.85905	1.18E-06	5.34E-06
FAM182A	9.47542	1.86511	0.777533	2.39876	0.0164508	0.0337958
DUSP5	1086.45	1.86087	0.188257	9.88475	4.85E-23	1.55E-21
RRAD	53.2687	1.8596	0.444066	4.18766	2.82E-05	0.000101871
TBX19	75.5759	1.85878	0.297559	6.24675	4.19E-10	3.06E-09
RASGRP1	109.658	1.85852	0.297556	6.24594	4.21E-10	3.07E-09
FCN3	5.23235	1.85639	0.798042	2.32618	0.0200087	0.040189
POU4F1	45.0646	1.85632	0.263084	7.05598	1.71E-12	1.71E-11
IMPG1	7.57108	1.85503	0.784383	2.36495	0.0180324	0.0367032
FOSL2	6582.12	1.8514	0.12113	15.2845	9.71E-53	4.44E-50
F3	3695.68	1.85084	0.143613	12.8877	5.28E-38	7.98E-36
PGM5	66.4999	1.84683	0.27789	6.64591	3.01E-11	2.54E-10
JUNB	5453.78	1.84508	0.159724	11.5517	7.24E-31	5.32E-29
TPRG1	295.044	1.84295	0.212351	8.67877	4.00E-18	7.65E-17
RP5-1057J7.6	97.1545	1.84177	0.343863	5.35613	8.50E-08	4.56E-07
ELF3	11898.8	1.84122	0.144961	12.7015	5.80E-37	7.82E-35
TYMP	127.103	1.84028	0.189064	9.73361	2.17E-22	6.46E-21
PFKFB3	3212.99	1.83969	0.0984517	18.6863	6.40E-78	2.00E-74
SIK1	72.9253	1.8395	0.283428	6.49017	8.57E-11	6.82E-10
ATHL1	560.715	1.83667	0.3702	4.96129	7.00E-07	3.30E-06
SLC30A10	29.0352	1.82757	0.328354	5.56586	2.61E-08	1.51E-07
LOC440461	6.15138	1.82657	0.801854	2.27793	0.0227305	0.0449668
CXCL6	496.429	1.82618	0.245666	7.43359	1.06E-13	1.24E-12
SAMD4A	505.862	1.82499	0.154343	11.8242	2.93E-32	2.49E-30
PIM1	1556.69	1.8232	0.181868	10.0249	1.19E-23	4.02E-22
OVOL1	846.354	1.81947	0.151873	11.9803	4.51E-33	4.10E-31
PSORS1C1	8.54472	1.81812	0.788739	2.3051	0.0211612	0.0422457
TXNIP	16163.7	1.81644	0.129993	13.9734	2.27E-44	6.07E-42
HK2	3345.28	1.81631	0.169456	10.7185	8.33E-27	4.12E-25
SHISA8	10.742	1.81588	0.620973	2.92424	0.00345298	0.00839027
EMR2	33.9356	1.81437	0.319996	5.66998	1.43E-08	8.58E-08
BREA2	6.47091	1.81392	0.726616	2.4964	0.0125461	0.0265782
C19orf67	7.55723	1.81053	0.789249	2.294	0.0217907	0.0433501
FAM131C	88.1236	1.80715	0.239065	7.55922	4.05E-14	5.02E-13
TNFRSF25	513.392	1.80598	0.36099	5.00285	5.65E-07	2.69E-06
SLC8A3	73.8828	1.80575	0.62263	2.9002	0.00372923	0.00898416
PGLYRP3	41.9631	1.80531	0.368075	4.90473	9.36E-07	4.30E-06
FLJ42258	24.5027	1.80329	0.534703	3.3725	0.000744883	0.00208514
ZMAT4	24.742	1.80091	0.437351	4.11777	3.83E-05	0.000135271
FOS	1291.64	1.79798	0.309599	5.80744	6.34E-09	3.99E-08
NFKBIA	4387.29	1.79716	0.17642	10.1868	2.27E-24	8.43E-23
PDZD4	24.9092	1.79716	0.39951	4.4984	6.85E-06	2.75E-05
HLA-J	5.61144	1.79494	0.618908	2.90018	0.0037295	0.00898416
KLK7	136.002	1.79031	0.261582	6.84418	7.69E-12	7.05E-11
CD72	31.9791	1.78801	0.368536	4.85164	1.22E-06	5.53E-06
ICAM1	3775.15	1.78779	0.172757	10.3486	4.25E-25	1.72E-23
WDR49	9.76902	1.78743	0.58472	3.0569	0.00223635	0.00567171
OR10H1	4.7239	1.78673	0.732209	2.44019	0.0146794	0.0305926
ERRFI1	10842.1	1.78556	0.165792	10.7699	4.78E-27	2.39E-25
MGAT3	299.913	1.78252	0.27659	6.44463	1.16E-10	9.07E-10
AFF3	13.7924	1.7823	0.462587	3.85289	0.000116732	0.00037692
RNF222	109.895	1.77789	0.236125	7.52942	5.10E-14	6.25E-13
TMEM105	92.3457	1.77778	0.203909	8.7185	2.82E-18	5.52E-17
LOC101928344	14.8956	1.77667	0.386047	4.60222	4.18E-06	1.75E-05
CLCA4	176.527	1.77647	0.307143	5.78384	7.30E-09	4.58E-08
LOC100288175	61.5097	1.77595	0.280777	6.32513	2.53E-10	1.90E-09
LRRC4B	14.5618	1.77592	0.48431	3.66691	0.000245504	0.000748004
CCDC114	61.037	1.77449	0.334944	5.29788	1.17E-07	6.16E-07
CHRD	31.0042	1.77385	0.460968	3.84809	0.00011904	0.00038391
LOC101928189	4.99234	1.77321	0.719354	2.465	0.0137012	0.0287234
UCN	18.914	1.77017	0.473466	3.73875	0.000184937	0.000576302
CLIC3	1309.76	1.76777	0.195027	9.06426	1.25E-19	2.76E-18
RNF223	143.147	1.76689	0.193463	9.13293	6.67E-20	1.51E-18
IL17REL	7.37882	1.76684	0.781986	2.25943	0.023857	0.0469032
NLRP10	6.8656	1.76333	0.671309	2.6267	0.00862178	0.0190484
SOX9-AS1	14.5948	1.76221	0.371187	4.7475	2.06E-06	9.02E-06
ERN1	727.65	1.76005	0.193623	9.09007	9.90E-20	2.21E-18
DUSP1	739.058	1.75887	0.199886	8.79935	1.38E-18	2.77E-17
LEPREL2	530.368	1.75646	0.36505	4.81158	1.50E-06	6.69E-06
CDKN1C	1353.88	1.75549	0.129646	13.5407	9.00E-42	1.74E-39
ZFP36L1	10168.5	1.75536	0.110199	15.929	3.99E-57	2.58E-54
SGCG	17.8192	1.75501	0.424078	4.13843	3.50E-05	0.00012452
KLHL24	852.151	1.75432	0.137391	12.7688	2.45E-37	3.40E-35
NKPD1	72.1191	1.75402	0.256788	6.83063	8.45E-12	7.71E-11
OVOS2	13.9674	1.74565	0.602562	2.89704	0.00376703	0.00906641
KIAA1024	23.8559	1.73962	0.352609	4.93357	8.07E-07	3.75E-06
LINC00520	19.4319	1.73871	0.441909	3.93455	8.34E-05	0.000276718
ASPDH	20.8045	1.735	0.466069	3.72262	0.00019717	0.000610666
TGM2	140.924	1.734	0.22465	7.71869	1.18E-14	1.55E-13
CLMN	324.734	1.73041	0.377048	4.58936	4.45E-06	1.85E-05
LOC554223	6.80672	1.72745	0.601057	2.87402	0.00405279	0.00968454
EPS8L1	4400.12	1.72742	0.257273	6.71436	1.89E-11	1.64E-10
LOC102724105	31.0792	1.7265	0.341145	5.06088	4.17E-07	2.04E-06
LYPD5	123.255	1.72543	0.231458	7.4546	9.01E-14	1.06E-12
NAGS	69.4434	1.72494	0.173592	9.93671	2.88E-23	9.39E-22
CHAD	15.09	1.72276	0.39465	4.36528	1.27E-05	4.88E-05
TBC1D3F	73.1514	1.72273	0.335124	5.14058	2.74E-07	1.37E-06
LOC644172	19.1071	1.7209	0.618674	2.78159	0.00540928	0.0125036
AMY2B	202.2	1.72081	0.235448	7.30869	2.70E-13	3.01E-12
TRIM73	16.3728	1.7198	0.507355	3.38974	0.000699577	0.00196801
IFITM10	476.636	1.71777	0.166435	10.321	5.67E-25	2.26E-23
LOC100510707	107.155	1.71774	0.323343	5.31244	1.08E-07	5.74E-07
DOCK3	606.117	1.71337	0.2007	8.53697	1.38E-17	2.45E-16
C1orf228	50.1003	1.71321	0.285453	6.00172	1.95E-09	1.31E-08
TMEM61	39.6257	1.71044	0.242455	7.05468	1.73E-12	1.72E-11
HRH1	9.21417	1.70912	0.655804	2.60614	0.00915683	0.0200557
CCDC154	6.61078	1.70846	0.706788	2.41722	0.0156396	0.032335
DUSP10	395.709	1.70843	0.169315	10.0902	6.10E-24	2.15E-22
NRTN	42.6956	1.70836	0.256439	6.66187	2.70E-11	2.30E-10
C9orf96	9.7947	1.70065	0.447282	3.80219	0.000143423	0.00045588
FAM46A	1240.62	1.69768	0.111373	15.2431	1.83E-52	8.16E-50
CD177	30.2751	1.69669	0.30938	5.48416	4.15E-08	2.34E-07
DMGDH	32.3077	1.6953	0.303427	5.58719	2.31E-08	1.35E-07
LINC00663	103.056	1.69511	0.223106	7.59777	3.01E-14	3.79E-13
CITED2	4339.42	1.69379	0.0704825	24.0313	1.31E-127	1.23E-123
UPK1A	7.30387	1.69373	0.515974	3.28259	0.00102859	0.00279217
KCTD16	38.7863	1.69209	0.337223	5.01773	5.23E-07	2.51E-06
LOC100131138	13.6886	1.69056	0.639852	2.64212	0.00823894	0.0182931
ADRB1	134.485	1.69044	0.165146	10.236	1.37E-24	5.23E-23
TRIB3	2744.19	1.68983	0.181164	9.32763	1.08E-20	2.64E-19
SLC24A3	50.2815	1.68957	0.299263	5.64579	1.64E-08	9.80E-08
LINC01176	12.5676	1.68799	0.634671	2.65963	0.00782258	0.0174431
CREBRF	331.154	1.68542	0.178528	9.4406	3.71E-21	9.53E-20
ALDH8A1	8.97779	1.68062	0.493669	3.40434	0.000663245	0.00187509
SCEL	6658.18	1.67812	0.130321	12.8768	6.08E-38	8.97E-36
GNRH1	49.0494	1.67458	0.325873	5.13874	2.77E-07	1.39E-06
DICER1-AS1	29.0211	1.67428	0.373591	4.4816	7.41E-06	2.97E-05
ZFP36	2258.03	1.67396	0.193874	8.63428	5.91E-18	1.11E-16
LOC102724428	417.521	1.67206	0.139213	12.0108	3.12E-33	2.89E-31
KCTD11	2293.88	1.668	0.119518	13.9561	2.89E-44	7.62E-42
LIPE-AS1	24.3654	1.66524	0.349868	4.75963	1.94E-06	8.53E-06
BEND3P3	133.216	1.66077	0.206809	8.03044	9.71E-16	1.42E-14
ITGB8	1591.29	1.65108	0.145097	11.3792	5.31E-30	3.66E-28
NOV	157.141	1.65093	0.223136	7.39876	1.37E-13	1.60E-12
ZC3H6	623.354	1.64879	0.18191	9.06374	1.26E-19	2.77E-18
MMP13	497.61	1.64587	0.19251	8.5495	1.24E-17	2.22E-16
PTP4A3	455.274	1.6442	0.241885	6.79745	1.06E-11	9.58E-11
COPG2IT1	56.7603	1.64386	0.486818	3.37675	0.000733477	0.00205628
EPHA3	530.674	1.64274	0.166308	9.87769	5.20E-23	1.65E-21
TCP11L2	145.356	1.64192	0.162541	10.1016	5.43E-24	1.93E-22
NOL3	1065.83	1.64083	0.143449	11.4385	2.69E-30	1.89E-28
LOC100996457	5.6577	1.63963	0.574288	2.85506	0.00430288	0.0102119
SLC2A1	71585.9	1.6393	0.140387	11.6769	1.67E-31	1.32E-29
WBP2NL	6.38482	1.63778	0.683779	2.3952	0.0166115	0.0340961
MT1X	1000.94	1.6376	0.290305	5.64098	1.69E-08	1.01E-07
ZNF385C	19.0497	1.63727	0.423476	3.86626	0.000110518	0.000358957
ZEB1-AS1	12.7286	1.63687	0.508006	3.22214	0.00127237	0.00339442
PRKAR2B	238.125	1.63658	0.163949	9.98225	1.82E-23	6.08E-22
LOC102467080	11.1634	1.63586	0.707226	2.31306	0.0207194	0.0414875
PER3	446.911	1.63561	0.172014	9.50862	1.93E-21	5.17E-20
POU2F3	22.1624	1.63032	0.423374	3.85079	0.000117737	0.000379904
THEMIS	28.1362	1.63004	0.374969	4.34714	1.38E-05	5.27E-05
PPP1R3C	218.988	1.6271	0.189065	8.60605	7.56E-18	1.40E-16
PSD	51.2639	1.62652	0.294567	5.52172	3.36E-08	1.91E-07
MUC20	1171.37	1.6259	0.159336	10.2043	1.90E-24	7.10E-23
SPRR2D	946.146	1.62378	0.290128	5.59677	2.18E-08	1.28E-07
DLG4	234.786	1.62141	0.212698	7.62306	2.48E-14	3.15E-13
LOC101927895	17.8665	1.62137	0.365633	4.43441	9.23E-06	3.64E-05
LOC102723814	40.4687	1.62136	0.291176	5.5683	2.57E-08	1.49E-07
FXYD6	152.666	1.62129	0.20514	7.90334	2.72E-15	3.81E-14
ZNF610	93.4749	1.61936	0.176453	9.17727	4.42E-20	1.02E-18
VLDLR	1408.96	1.61812	0.0884999	18.2838	1.11E-74	2.32E-71
FUT11	1061.48	1.61808	0.114107	14.1803	1.21E-45	3.59E-43
DNAJC27-AS1	11.4637	1.61679	0.469626	3.44273	0.000575883	0.00164298
COL1A1	852.761	1.61658	0.158401	10.2057	1.87E-24	7.03E-23
C1QL2	49.5542	1.61625	0.283377	5.70352	1.17E-08	7.16E-08
COX6B2	8.88041	1.61597	0.525653	3.07421	0.00211062	0.00537958
UAP1L1	304.4	1.61251	0.165342	9.75254	1.80E-22	5.45E-21
PLCL1	16.3108	1.6111	0.474684	3.39404	0.000688705	0.00194063
KRTDAP	42.493	1.60909	0.395762	4.06579	4.79E-05	0.000165916
TG	10.5323	1.60876	0.6696	2.40257	0.0162802	0.0334821
ARHGEF4	3009.29	1.60795	0.297602	5.40303	6.55E-08	3.57E-07
CNGA1	77.6468	1.60614	0.215044	7.46891	8.09E-14	9.62E-13
MSLN	141.43	1.60588	0.192095	8.35982	6.28E-17	1.05E-15
TMED7-TICAM2	127.834	1.59982	0.291304	5.49193	3.98E-08	2.24E-07
AC091878.1	8.49518	1.59815	0.471228	3.39147	0.0006952	0.00195717
LINC00471	10.5236	1.59271	0.65083	2.4472	0.0143973	0.0300515
DUOXA2	630.577	1.59258	0.463936	3.43277	0.000597459	0.00170091
BNIPL	1323.31	1.59214	0.18728	8.50139	1.87E-17	3.28E-16
CA14	9.52449	1.59207	0.504622	3.15497	0.00160512	0.00420378
C16orf86	40.0441	1.585	0.320263	4.94906	7.46E-07	3.49E-06
LOC727978	9.90637	1.58391	0.573201	2.76327	0.00572254	0.0131402
ETS2	4524.31	1.57852	0.142884	11.0476	2.25E-28	1.32E-26
THAP2	187.788	1.57724	0.170363	9.25813	2.08E-20	4.95E-19
OR2A9P	22.4586	1.57566	0.501726	3.14047	0.00168675	0.00439484
LOC101929837	54.8743	1.57479	0.262689	5.99487	2.04E-09	1.36E-08
PPT2-EGFL8	123.408	1.57395	0.460129	3.42067	0.000624664	0.00177297
MEIOB	6.77045	1.5723	0.598007	2.62924	0.00855771	0.0189247
ENTPD8	61.1731	1.57111	0.2681	5.86017	4.62E-09	2.97E-08
C1S	82.9081	1.57086	0.229713	6.83838	8.01E-12	7.32E-11
KLF11	584.334	1.57034	0.126735	12.3908	2.93E-35	3.23E-33
C3orf35	20.1703	1.56965	0.451288	3.47816	0.000504868	0.00145611
HDAC9	221.149	1.5651	0.203455	7.69259	1.44E-14	1.88E-13
ARHGAP30	277.08	1.5649	0.282901	5.53162	3.17E-08	1.82E-07
SEZ6L2	245.665	1.56439	0.270165	5.79049	7.02E-09	4.41E-08
SPRR3	10580.5	1.56399	0.298708	5.23587	1.64E-07	8.51E-07
SAA1	46.3398	1.56355	0.527041	2.96666	0.00301058	0.00742114
GPR111	16.8317	1.56352	0.424561	3.68267	0.000230802	0.000707467
CXCL1	1642.23	1.56253	0.148111	10.5497	5.09E-26	2.28E-24
DCHS2	11.8627	1.56211	0.643304	2.42827	0.0151712	0.031488
TREX2	11.421	1.56132	0.437257	3.57072	0.000355999	0.00105366
LOC102724312	51.1484	1.56098	0.26836	5.81675	6.00E-09	3.79E-08
P4HA1	7017.66	1.55962	0.130582	11.9436	7.01E-33	6.32E-31
ENTPD3-AS1	9.37418	1.55734	0.596381	2.61132	0.00901933	0.0197914
MXI1	2770.95	1.55668	0.0998161	15.5955	7.82E-55	4.31E-52
NPR3	173.31	1.55663	0.174508	8.92014	4.66E-19	9.81E-18
TAS2R5	16.505	1.55634	0.360868	4.31277	1.61E-05	6.08E-05
ATAD3C	131.61	1.55114	0.281807	5.50424	3.71E-08	2.10E-07
ZNF467	172.045	1.54895	0.287372	5.39006	7.04E-08	3.82E-07
PPBP	20.5829	1.5472	0.521477	2.96696	0.00300759	0.0074157
PERM1	143.053	1.54713	0.236949	6.52936	6.61E-11	5.33E-10
ALPK3	741.285	1.54517	0.168415	9.17477	4.53E-20	1.05E-18
PTX3	32.0513	1.54415	0.440224	3.50765	0.000452081	0.00131397
DUOX2	1188.45	1.54334	0.330869	4.6645	3.09E-06	1.32E-05
CPT1C	37.7381	1.5422	0.259028	5.9538	2.62E-09	1.73E-08
A4GALT	979.802	1.53951	0.153624	10.0213	1.23E-23	4.16E-22
MYO15A	34.038	1.53928	0.347102	4.43466	9.22E-06	3.63E-05
CADM2	75.5886	1.53899	0.248385	6.19599	5.79E-10	4.16E-09
ICAM5	664.326	1.5386	0.233393	6.59233	4.33E-11	3.58E-10
FGD2	28.1959	1.53773	0.454702	3.38184	0.000720012	0.00202095
MYOM1	41.0423	1.5373	0.285841	5.37816	7.53E-08	4.07E-07
NPIPB6	27.6558	1.53582	0.417351	3.67993	0.0002333	0.000714264
ENDOU	193.611	1.53184	0.426079	3.59519	0.000324153	0.000967196
AOC2	27.9895	1.5316	0.38406	3.98791	6.67E-05	0.000224597
HIST2H2BF	18.7935	1.53106	0.503634	3.04003	0.00236554	0.00595564
CAHM	24.9586	1.53037	0.373916	4.09283	4.26E-05	0.000149105
RAB3A	144.217	1.53002	0.130348	11.738	8.14E-32	6.60E-30
PAG1	1665.31	1.52855	0.14568	10.4925	9.35E-26	4.04E-24
NFATC4	2265.34	1.52851	0.210761	7.25234	4.10E-13	4.45E-12
NLGN2	944.568	1.52833	0.222215	6.87771	6.08E-12	5.66E-11
PLEKHH2	425.082	1.52803	0.184229	8.2942	1.09E-16	1.78E-15
SLC19A3	7.69481	1.52771	0.589973	2.58945	0.00961297	0.0209469
FSTL5	26.4085	1.5245	0.358631	4.25089	2.13E-05	7.85E-05
AIM1L	1191.15	1.52411	0.128595	11.852	2.10E-32	1.81E-30
ALS2CL	1701.49	1.52359	0.298876	5.09773	3.44E-07	1.70E-06
RASA4	1148.57	1.52267	0.308066	4.94267	7.71E-07	3.59E-06
AHNAK	16367.4	1.5198	0.186221	8.16128	3.31E-16	5.13E-15
PDGFB	218.438	1.51804	0.155633	9.75395	1.77E-22	5.38E-21
LOC102724187	2072.19	1.51635	0.203755	7.44204	9.91E-14	1.16E-12
LOC102724172	5.67607	1.51594	0.636056	2.38334	0.0171564	0.0350762
CLDN16	47.1976	1.51567	0.318654	4.75649	1.97E-06	8.66E-06
MUC5B	2069.03	1.51372	0.398227	3.80116	0.000144021	0.000457624
STX11	79.8116	1.51181	0.320139	4.72234	2.33E-06	1.01E-05
LOC151174	21.6077	1.50985	0.389934	3.87207	0.000107917	0.000350996
HS3ST3A1	11.9666	1.50975	0.581595	2.59587	0.00943504	0.0205855
PLEKHN1	480.132	1.50938	0.216496	6.97187	3.13E-12	3.02E-11
ZNF578	63.2758	1.50706	0.227902	6.61277	3.77E-11	3.14E-10
LOC102723648	22.589	1.50661	0.31177	4.83243	1.35E-06	6.07E-06
LOC102724660	63.5595	1.50635	0.283934	5.30529	1.12E-07	5.94E-07
RP11-84C10.4	24.0017	1.50553	0.330327	4.55769	5.17E-06	2.13E-05
GRID2IP	56.1342	1.50207	0.208309	7.21078	5.56E-13	5.93E-12
CLEC18B	12.8184	1.50203	0.592799	2.5338	0.0112834	0.0241848
CDKN2B	2508.06	1.49938	0.124054	12.0865	1.24E-33	1.20E-31
NR1D1	566.798	1.49891	0.246055	6.09176	1.12E-09	7.72E-09
C15orf52	726.955	1.49704	0.184961	8.09379	5.78E-16	8.65E-15
LOC646127	14.8691	1.49469	0.471791	3.16811	0.00153432	0.00403243
VSIG10L	244.695	1.49407	0.240385	6.21533	5.12E-10	3.70E-09
VASN	859.415	1.49301	0.124417	12	3.55E-33	3.26E-31
MIR210HG	1592.72	1.49085	0.173315	8.60195	7.84E-18	1.44E-16
MKNK2	24832.3	1.49077	0.155138	9.60934	7.30E-22	2.04E-20
ZNF365	95.3557	1.49028	0.281811	5.28824	1.24E-07	6.48E-07
KCNQ1	80.4951	1.48973	0.290484	5.12844	2.92E-07	1.46E-06
RNF183	252.251	1.48963	0.230548	6.46125	1.04E-10	8.18E-10
HLA-F	8.35745	1.48896	0.604949	2.46129	0.0138437	0.0290026
ADORA2A	299.431	1.48882	0.207432	7.17736	7.11E-13	7.45E-12
LIPK	20.8606	1.48786	0.408203	3.6449	0.0002675	0.000809628
UPK3BL	17559.2	1.48773	0.174248	8.53798	1.37E-17	2.43E-16
TMEM161B-AS1	15.9565	1.4874	0.50153	2.96572	0.00301973	0.00743782
ASCL2	296.531	1.48714	0.199003	7.47295	7.84E-14	9.38E-13
CD99P1	140.796	1.48456	0.155677	9.53618	1.48E-21	4.00E-20
FLJ13197	86.7337	1.484	0.302754	4.90167	9.50E-07	4.36E-06
LOC101929140	11.0495	1.4839	0.433458	3.42339	0.000618442	0.00175664
ARRDC3	4534.09	1.48349	0.136241	10.8888	1.30E-27	7.00E-26
DKK2	92.4134	1.48097	0.201427	7.35243	1.95E-13	2.22E-12
KRT81	12.6841	1.47854	0.540222	2.73692	0.00620179	0.0141333
PRSS27	139.32	1.47762	0.198643	7.43854	1.02E-13	1.19E-12
CLEC1A	20.5918	1.47754	0.34501	4.28259	1.85E-05	6.89E-05
FAM129B	26702.1	1.4771	0.106081	13.9243	4.51E-44	1.14E-41
C11orf35	217.171	1.4771	0.238081	6.20419	5.50E-10	3.96E-09
IFITM2	519.476	1.47645	0.201445	7.3293	2.31E-13	2.61E-12
LOC143666	129.873	1.47446	0.18532	7.95631	1.77E-15	2.54E-14
IGFBP2	31165	1.47398	0.142904	10.3145	6.06E-25	2.39E-23
LOC100506621	37.0425	1.47331	0.38129	3.86401	0.000111539	0.000361962
IRF5	639.668	1.4727	0.180407	8.16319	3.26E-16	5.06E-15
TPCN1	2064.32	1.47234	0.14875	9.89808	4.24E-23	1.36E-21
N4BP3	478.85	1.47062	0.142544	10.317	5.91E-25	2.34E-23
CSTB	23919.8	1.47037	0.192362	7.64374	2.11E-14	2.71E-13
NPTX1	647.905	1.47024	0.292585	5.02498	5.03E-07	2.42E-06
KIF5C	27.1616	1.46967	0.467887	3.14108	0.00168326	0.00438757
LOC645321	33.0102	1.46817	0.373415	3.93172	8.43E-05	0.000279551
LINC00482	187.771	1.46714	0.298334	4.91779	8.75E-07	4.05E-06
HMGCLL1	43.7903	1.46656	0.290642	5.04593	4.51E-07	2.20E-06
RDH16	10.9729	1.46503	0.638927	2.29296	0.0218503	0.043455
SDK1	287.892	1.46409	0.155513	9.4146	4.75E-21	1.21E-19
TPPP3	22.9159	1.46397	0.371355	3.94224	8.07E-05	0.000268561
LDLRAD1	17.4438	1.46366	0.490349	2.98494	0.00283634	0.00703047
KIF26A	24.4395	1.46318	0.355747	4.11298	3.91E-05	0.000137877
LAMB2P1	22.7983	1.46127	0.478335	3.05492	0.00225124	0.00570773
RP11-806H10.4	5.81375	1.46105	0.60357	2.42068	0.0154915	0.0320677
CRABP2	1913.19	1.45893	0.1927	7.57101	3.70E-14	4.62E-13
NLRC4	6.75662	1.45883	0.62359	2.33941	0.0193142	0.0389694
FBLL1	13.5109	1.45829	0.480065	3.03769	0.00238401	0.00599811
PTPRH	245.629	1.45803	0.478554	3.04674	0.0023134	0.0058432
ZNF449	213.3	1.457	0.209102	6.96789	3.22E-12	3.09E-11
MMP2	266.938	1.45663	0.162031	8.98983	2.48E-19	5.33E-18
RIMS3	141.712	1.45615	0.183822	7.92152	2.35E-15	3.31E-14
SYT7	567.996	1.45519	0.15007	9.69673	3.11E-22	9.16E-21
FGA	16.7381	1.45377	0.461537	3.14984	0.00163359	0.00426865
NGEF	1287.91	1.45319	0.146494	9.91979	3.41E-23	1.10E-21
MGC39372	24.228	1.45205	0.346612	4.18927	2.80E-05	0.000101188
SERPINB11	129.111	1.45149	0.312587	4.64347	3.43E-06	1.45E-05
SDK2	356.169	1.4503	0.175127	8.28143	1.22E-16	1.98E-15
SERPING1	12.1267	1.44995	0.481851	3.00913	0.00261994	0.00654426
KRT16	18255.7	1.44936	0.308273	4.70154	2.58E-06	1.11E-05
CRHR1-IT1	234.443	1.44615	0.217078	6.66188	2.70E-11	2.30E-10
RBM5-AS1	254.164	1.44498	0.24152	5.98286	2.19E-09	1.46E-08
LINC00115	28.1945	1.44305	0.344026	4.19459	2.73E-05	9.90E-05
TNFSF13B	19.2721	1.44131	0.473027	3.04698	0.0023115	0.00584077
DNER	111.242	1.43957	0.330053	4.36163	1.29E-05	4.96E-05
NPC1	1843.49	1.43957	0.129178	11.1441	7.65E-29	4.69E-27
AMY1B	416.2	1.43938	0.639697	2.2501	0.0244428	0.0479192
BCL3	1468.56	1.43874	0.150155	9.58176	9.54E-22	2.65E-20
DKKL1	7.57951	1.4376	0.63114	2.27779	0.0227392	0.0449793
2005-09-01	388.828	1.43753	0.191946	7.48923	6.93E-14	8.35E-13
FKBP9L	137.61	1.43733	0.241302	5.95655	2.58E-09	1.70E-08
LAYN	82.2254	1.43684	0.261102	5.50299	3.73E-08	2.11E-07
CALB2	104.618	1.43663	0.350058	4.10397	4.06E-05	0.000142716
GOLGA7B	320.819	1.4357	0.204966	7.00459	2.48E-12	2.41E-11
LOC100272217	28.1041	1.43525	0.325512	4.40921	1.04E-05	4.06E-05
ROBO3	8.63337	1.43337	0.572461	2.50387	0.0122844	0.0260916
PXDC1	465.009	1.43282	0.162622	8.81073	1.24E-18	2.52E-17
HS3ST1	368.085	1.43251	0.144243	9.93128	3.04E-23	9.90E-22
AC092295.7	18.6354	1.43088	0.423701	3.3771	0.000732537	0.00205395
HIST1H2BD	574.017	1.42577	0.30148	4.72924	2.25E-06	9.81E-06
SGIP1	26.0263	1.42099	0.558216	2.54559	0.0109094	0.0234691
FZD10-AS1	76.015	1.4184	0.39391	3.60082	0.000317213	0.000947996
AC007246.3	125.226	1.41779	0.255594	5.54703	2.91E-08	1.67E-07
PER1	935.478	1.4176	0.212193	6.68072	2.38E-11	2.04E-10
GNE	901.97	1.41712	0.141699	10.0009	1.51E-23	5.08E-22
SLC13A5	17.4747	1.41625	0.606948	2.3334	0.0196273	0.039533
LOC101060376	2000.37	1.41602	0.30357	4.66457	3.09E-06	1.32E-05
FAM13A-AS1	37.7983	1.41345	0.456639	3.09534	0.00196588	0.00504741
SRCRB4D	176.344	1.4115	0.20191	6.99073	2.73E-12	2.65E-11
MALL	1819.35	1.41148	0.129354	10.9118	1.01E-27	5.50E-26
PRSS22	1959.67	1.41122	0.150251	9.39241	5.86E-21	1.47E-19
DENND2C	361.758	1.41083	0.174221	8.09791	5.59E-16	8.38E-15
RASSF4	375.169	1.40925	0.152575	9.23646	2.55E-20	5.97E-19
KERA	17.0224	1.40721	0.447152	3.14705	0.00164924	0.00430429
PIM3	3771.54	1.40588	0.157952	8.90069	5.55E-19	1.16E-17
FAM3D	840.629	1.40511	0.200452	7.00968	2.39E-12	2.33E-11
ASNS	1840.65	1.40453	0.148001	9.49001	2.31E-21	6.12E-20
PVRL4	5170.78	1.40436	0.125	11.2349	2.75E-29	1.77E-27
SLC30A2	8.26063	1.40274	0.569794	2.46184	0.0138227	0.0289652
LOC101928075	23.7724	1.40254	0.347937	4.03102	5.55E-05	0.000190236
LOC100268168	8.06638	1.40234	0.585424	2.39543	0.016601	0.0340783
NABP1	677.898	1.40132	0.167197	8.38124	5.24E-17	8.79E-16
PPP1R32	38.2268	1.40029	0.397013	3.52707	0.000420181	0.00122754
LOC101060212	171.528	1.39966	0.222459	6.29175	3.14E-10	2.33E-09
REL	227.459	1.39878	0.244226	5.7274	1.02E-08	6.27E-08
KCNH8	262.447	1.39795	0.182557	7.65764	1.89E-14	2.44E-13
SEMA3D	144.253	1.39785	0.222192	6.29117	3.15E-10	2.34E-09
SERPINB2	917.368	1.39764	0.172773	8.08943	5.99E-16	8.95E-15
C7orf57	7.04251	1.3976	0.504065	2.77266	0.00556007	0.0128048
GCOM1	78.3752	1.39469	0.266883	5.22587	1.73E-07	8.95E-07
HLA-B	1649.1	1.39298	0.145035	9.60442	7.66E-22	2.14E-20
MAP3K8	280.38	1.39256	0.17323	8.03876	9.08E-16	1.34E-14
KRT17	58463.5	1.39168	0.165961	8.38559	5.05E-17	8.49E-16
NXPH4	1256.45	1.38855	0.149709	9.27498	1.78E-20	4.25E-19
FAM132B	17.2969	1.38821	0.362156	3.83319	0.000126491	0.000406053
ARID3A	771.127	1.38667	0.119328	11.6207	3.23E-31	2.48E-29
YPEL2	785.487	1.38658	0.0920709	15.06	2.97E-51	1.29E-48
DQX1	26.2122	1.38535	0.348566	3.97444	7.05E-05	0.000236551
CCDC88B	65.4458	1.38408	0.325234	4.25563	2.08E-05	7.70E-05
KIF1A	1891.04	1.38273	0.187063	7.39177	1.45E-13	1.68E-12
SRMS	5.72051	1.37573	0.541087	2.54252	0.0110056	0.0236464
GOLGA8A	5388.12	1.37559	0.268074	5.13138	2.88E-07	1.44E-06
HIST2H2BE	650.011	1.37444	0.318176	4.31973	1.56E-05	5.91E-05
IL23A	86.3031	1.37365	0.217609	6.31247	2.75E-10	2.05E-09
MLLT4-AS1	52.9266	1.37348	0.283908	4.83775	1.31E-06	5.91E-06
AEBP1	144.169	1.37314	0.234422	5.85756	4.70E-09	3.01E-08
DDR2	7.13155	1.37279	0.566271	2.42427	0.0153392	0.0318052
IL34	9.94146	1.36946	0.495108	2.76598	0.0056752	0.0130439
PCDH1	2709.36	1.36884	0.146066	9.37137	7.16E-21	1.79E-19
TMEM88B	18.8621	1.36657	0.513573	2.66091	0.00779293	0.0173831
SLC34A2	1770.77	1.36651	0.1578	8.65976	4.73E-18	8.98E-17
USP53	1606.4	1.36645	0.0892509	15.3102	6.53E-53	3.06E-50
LOC101928055	24.4261	1.36367	0.342802	3.97801	6.95E-05	0.00023332
KCNJ2	170.832	1.36329	0.202751	6.72395	1.77E-11	1.54E-10
TNFSF4	11.6909	1.36281	0.450488	3.0252	0.00248473	0.00622726
FCHO1	28.0419	1.36281	0.314065	4.33925	1.43E-05	5.45E-05
SPRED3	213.955	1.36257	0.196793	6.92384	4.40E-12	4.15E-11
PCAT6	269.759	1.36212	0.181123	7.52043	5.46E-14	6.67E-13
MMP17	211.492	1.36192	0.196913	6.91634	4.63E-12	4.36E-11
ZNF25	262.297	1.361	0.158055	8.61093	7.25E-18	1.34E-16
PHLDB3	776.867	1.35951	0.17947	7.57517	3.59E-14	4.48E-13
AFAP1L1	112.133	1.35921	0.158395	8.58111	9.40E-18	1.72E-16
SLA	29.7159	1.35768	0.441042	3.07834	0.00208155	0.00531199
MUC6	31.424	1.35646	0.491967	2.75722	0.00582953	0.0133695
HOPX	5778.37	1.3538	0.192177	7.04455	1.86E-12	1.84E-11
PCP2	40.6063	1.3515	0.341517	3.95735	7.58E-05	0.000253218
PROX1	291.464	1.34995	0.214188	6.30265	2.93E-10	2.18E-09
FAM114A1	1438.73	1.34922	0.104542	12.9059	4.17E-38	6.35E-36
MFAP2	659.896	1.34921	0.156282	8.63319	5.97E-18	1.12E-16
LOC101929005	13.5936	1.34888	0.51555	2.61639	0.00888656	0.0195459
ALOX12	42.9476	1.34729	0.267088	5.04435	4.55E-07	2.21E-06
TNFRSF18	11.8533	1.34702	0.472354	2.85172	0.00434838	0.0103107
TCEA3	81.5037	1.34649	0.350787	3.83849	0.000123794	0.000398352
NPHP3-ACAD11	238.386	1.34583	0.256401	5.24892	1.53E-07	7.95E-07
CGB7	261.742	1.34563	0.385825	3.48766	0.000487268	0.00140816
HECA	1260.88	1.34412	0.0925592	14.5218	8.82E-48	2.95E-45
BTBD8	13.2728	1.34305	0.494088	2.71823	0.00656318	0.0148755
SLC10A6	18.2321	1.34229	0.363904	3.68859	0.000225499	0.00069257
LOC729603	69.0978	1.3418	0.311948	4.30135	1.70E-05	6.37E-05
SPRR1B	5956.73	1.34142	0.19641	6.82969	8.51E-12	7.75E-11
RPL36A-HNRNPH2	24.1936	1.34135	0.433318	3.09552	0.00196467	0.00504531
CAPN12	590.793	1.34094	0.303844	4.41326	1.02E-05	3.99E-05
GPSM1	770.557	1.34002	0.172589	7.76422	8.22E-15	1.11E-13
RNF165	70.8211	1.33846	0.217775	6.14607	7.94E-10	5.61E-09
SLC16A3	7385.96	1.33755	0.14025	9.53695	1.47E-21	3.98E-20
MEX3B	179.867	1.33744	0.184581	7.24579	4.30E-13	4.66E-12
SLPI	212.097	1.33724	0.234609	5.69985	1.20E-08	7.30E-08
TBKBP1	405.345	1.33699	0.157536	8.48688	2.12E-17	3.69E-16
C4orf47	35.164	1.3363	0.272122	4.91067	9.08E-07	4.19E-06
NAMPT	4503.75	1.33573	0.0985002	13.5607	6.85E-42	1.38E-39
TNNI2	30.2391	1.33572	0.410906	3.25067	0.00115134	0.00309562
ROCK1P1	58.637	1.33506	0.220055	6.06693	1.30E-09	8.94E-09
GALNT14	127.054	1.33374	0.318756	4.18419	2.86E-05	0.000103276
TMEM45B	3991.47	1.33239	0.0982759	13.5577	7.14E-42	1.42E-39
LOC102723820	28.6816	1.33211	0.274832	4.84699	1.25E-06	5.66E-06
KLC3	474.052	1.33192	0.17705	7.52287	5.36E-14	6.55E-13
C6orf223	198.544	1.33083	0.224324	5.9326	2.98E-09	1.95E-08
SCN4B	60.0552	1.33067	0.291818	4.55993	5.12E-06	2.11E-05
IL32	548.001	1.32957	0.244512	5.43762	5.40E-08	2.98E-07
PPM1J	84.6804	1.32927	0.227767	5.83609	5.34E-09	3.40E-08
SEMA3B	1073.74	1.32864	0.163847	8.10901	5.10E-16	7.71E-15
HNRNPU-AS1	783.714	1.32809	0.31381	4.23215	2.31E-05	8.47E-05
HS3ST6	138.777	1.32744	0.186072	7.13403	9.75E-13	1.01E-11
ASPRV1	68.5704	1.32743	0.254367	5.21858	1.80E-07	9.29E-07
LOC100130705	36.6221	1.32672	0.307361	4.31649	1.59E-05	5.99E-05
RSPH9	21.7946	1.32151	0.396747	3.33087	0.000865763	0.00238821
NID1	80.9659	1.32151	0.193689	6.82283	8.93E-12	8.10E-11
MYT1	10.3982	1.3195	0.555702	2.37447	0.0175741	0.035856
TMEM86A	164.515	1.31828	0.296788	4.44181	8.92E-06	3.53E-05
ANKRD24	33.8811	1.31676	0.387847	3.39505	0.000686164	0.00193435
LOC100506258	48.2838	1.31646	0.230838	5.70297	1.18E-08	7.18E-08
IFI44L	251.624	1.31625	0.221667	5.93797	2.89E-09	1.89E-08
LRRTM4	37.0019	1.31616	0.309009	4.25928	2.05E-05	7.58E-05
UCA1	412.671	1.3144	0.329314	3.99133	6.57E-05	0.000221617
RP11-425I13.3	12.8478	1.31348	0.480123	2.73572	0.00622442	0.014178
SH3PXD2B	1580.07	1.31345	0.12106	10.8495	2.00E-27	1.06E-25
KDM7A	638.293	1.31179	0.128602	10.2004	1.98E-24	7.37E-23
CLK4	368.655	1.311	0.168865	7.76363	8.25E-15	1.11E-13
HES5	31.9136	1.30956	0.367102	3.56728	0.000360705	0.00106591
C1orf213	152.901	1.30923	0.25387	5.15709	2.51E-07	1.27E-06
C9orf169	376.694	1.30858	0.358204	3.65316	0.00025903	0.000786659
LOC101929206	21.8536	1.30854	0.319229	4.09906	4.15E-05	0.000145555
STRA6	131.009	1.30772	0.258108	5.06657	4.05E-07	1.98E-06
DENND2A	124.287	1.30755	0.224131	5.83387	5.42E-09	3.44E-08
SBF2	1140.75	1.30718	0.108548	12.0424	2.13E-33	2.00E-31
TRIM47	174.08	1.307	0.181201	7.21295	5.48E-13	5.84E-12
SNAI1	14.8599	1.30589	0.425152	3.07158	0.00212928	0.00541977
RAB11FIP5	1263.91	1.30582	0.126062	10.3585	3.83E-25	1.55E-23
JDP2	257.969	1.30476	0.1051	12.4145	2.18E-35	2.43E-33
NANOS3	5.73779	1.30271	0.571685	2.27873	0.0226834	0.0448972
MYCN	225.545	1.30203	0.131638	9.89095	4.56E-23	1.46E-21
CLDND1	1934.77	1.302	0.0901718	14.4391	2.94E-47	9.65E-45
CD55	1637.61	1.30188	0.173195	7.51688	5.61E-14	6.84E-13
GPR110	579.102	1.30182	0.144473	9.01083	2.05E-19	4.45E-18
GID4	411.383	1.30112	0.118885	10.9444	7.07E-28	3.91E-26
AC012314.8	40.5795	1.30101	0.317761	4.09429	4.23E-05	0.000148345
MRPS6	1882.95	1.29987	0.203302	6.39379	1.62E-10	1.25E-09
LOC102723919	21.6516	1.29843	0.346971	3.74218	0.000182434	0.000569165
NCF1C	10.7977	1.29702	0.477088	2.71862	0.00655545	0.0148616
SAMD9	497.761	1.29663	0.224369	5.77899	7.52E-09	4.71E-08
GRAMD1C	131.588	1.2961	0.174686	7.41962	1.17E-13	1.37E-12
PTGES2-AS1	12.6574	1.29608	0.459209	2.82242	0.00476625	0.0111925
BARX1	9.4491	1.29556	0.560609	2.31099	0.0208332	0.0416788
B4GALT4	1051.25	1.29489	0.118225	10.9528	6.45E-28	3.57E-26
KLF6	3416.13	1.29475	0.170279	7.60372	2.88E-14	3.63E-13
LPCAT4	1778.46	1.29444	0.294424	4.39651	1.10E-05	4.28E-05
GUCA1B	35.6343	1.29263	0.384146	3.36494	0.000765614	0.00213756
ZBTB10	884.003	1.29238	0.181626	7.11559	1.11E-12	1.14E-11
TSLP	24.2807	1.29223	0.284096	4.54857	5.40E-06	2.22E-05
LYG1	9.10973	1.29211	0.508096	2.54305	0.010989	0.0236268
TIPARP	1226.37	1.29203	0.103769	12.451	1.38E-35	1.57E-33
CPAMD8	80.2095	1.29189	0.351751	3.67275	0.000239955	0.000732527
POLR2J3	3949.11	1.29133	0.176667	7.30941	2.68E-13	3.00E-12
H2BFXP	11.2388	1.28784	0.432101	2.98041	0.00287862	0.00712772
RASSF7	2751.07	1.28756	0.162081	7.94393	1.96E-15	2.79E-14
SYDE1	272.633	1.28644	0.151045	8.51693	1.64E-17	2.90E-16
CBFA2T3	59.4235	1.28632	0.223363	5.75888	8.47E-09	5.26E-08
ERO1LB	145.117	1.28503	0.208535	6.16221	7.17E-10	5.10E-09
GOLGA8R	72.9464	1.28458	0.261689	4.90881	9.16E-07	4.22E-06
CDH4	19.8124	1.28086	0.413807	3.09532	0.00196602	0.00504741
LOC101928465	17.7539	1.27762	0.43747	2.92048	0.00349496	0.00848459
FGD5	407.124	1.27685	0.235085	5.43146	5.59E-08	3.07E-07
MST1	695.977	1.276	0.204774	6.23128	4.63E-10	3.36E-09
KLHDC1	43.5056	1.27526	0.240795	5.29605	1.18E-07	6.22E-07
PNRC1	1900.55	1.27505	0.0928336	13.7348	6.28E-43	1.45E-40
RTN4RL2	30.4899	1.27245	0.281823	4.51508	6.33E-06	2.56E-05
TMPRSS11A	226.733	1.27167	0.268903	4.72912	2.25E-06	9.81E-06
DUSP8	740.042	1.27062	0.120027	10.5861	3.46E-26	1.58E-24
CASC15	15.0768	1.26965	0.3933	3.22821	0.00124567	0.00333031
PCSK4	302.254	1.26902	0.188621	6.72789	1.72E-11	1.50E-10
C2CD4C	35.2594	1.26886	0.363907	3.48677	0.000488896	0.00141243
SLC39A2	125.203	1.26651	0.184033	6.88196	5.90E-12	5.50E-11
YBX2	30.2808	1.26632	0.355725	3.55983	0.000371101	0.00109456
LOC101927789	8.44757	1.2661	0.525152	2.41091	0.0159126	0.0328197
EMP3	529.558	1.26479	0.145648	8.6839	3.82E-18	7.35E-17
ARHGEF10L	856.427	1.26435	0.127447	9.92066	3.38E-23	1.09E-21
TNFRSF6B	63.3205	1.2643	0.337686	3.74402	0.000181099	0.000565188
SIAH2	1703.41	1.26257	0.0818781	15.4201	1.20E-53	5.91E-51
ZNF841	519.597	1.26135	0.197231	6.39531	1.60E-10	1.23E-09
DNAJB13	12.4995	1.26059	0.508168	2.48065	0.0131144	0.0276477
BZRAP1	270.254	1.26009	0.201181	6.26347	3.76E-10	2.76E-09
CARD14	151.457	1.2588	0.186628	6.74495	1.53E-11	1.35E-10
SIPA1	590.567	1.25826	0.110067	11.4318	2.90E-30	2.03E-28
SNX33	1570.35	1.25821	0.121842	10.3266	5.34E-25	2.14E-23
FAM83A	807.705	1.25455	0.149786	8.37559	5.49E-17	9.20E-16
TRPV4	656.729	1.25293	0.170724	7.33889	2.15E-13	2.44E-12
TRIP10	2112.36	1.25207	0.142566	8.78238	1.60E-18	3.19E-17
PIK3CD	492.189	1.252	0.128045	9.77785	1.40E-22	4.31E-21
LYPD3	6274.09	1.25063	0.194531	6.42894	1.28E-10	9.99E-10
LMAN1	5905.49	1.2495	0.153204	8.15579	3.47E-16	5.36E-15
RND3	1870.96	1.24886	0.115973	10.7686	4.84E-27	2.42E-25
MYO15B	358.87	1.24817	0.325309	3.83689	0.000124604	0.000400546
ADAMTSL1	19.3992	1.24693	0.526915	2.36648	0.0179583	0.0365722
PDCL3P4	12.9673	1.24623	0.461061	2.70297	0.00687234	0.0155143
TMEM91	73.6276	1.24542	0.287257	4.33558	1.45E-05	5.53E-05
DDIT4L	195.414	1.24542	0.248968	5.00234	5.66E-07	2.70E-06
VPS37D	223.203	1.24529	0.142942	8.71186	2.99E-18	5.83E-17
VAV1	10.0043	1.24527	0.484223	2.57169	0.0101203	0.0219377
OSMR	3367.05	1.24483	0.108456	11.4777	1.71E-30	1.22E-28
S100A9	3500.17	1.24463	0.257368	4.83601	1.32E-06	5.96E-06
TACSTD2	17323.1	1.24372	0.10756	11.5631	6.34E-31	4.75E-29
GFPT1	2994.08	1.24112	0.152501	8.13848	4.00E-16	6.14E-15
OSER1-AS1	84.0869	1.24102	0.208389	5.95528	2.60E-09	1.71E-08
JMY	779.542	1.2403	0.0893608	13.8797	8.41E-44	2.05E-41
RASSF5	1255.02	1.23836	0.1503	8.23924	1.73E-16	2.77E-15
MATN1-AS1	25.8841	1.23697	0.37069	3.33695	0.000847025	0.00234169
GAD1	310.011	1.23503	0.176986	6.9781	2.99E-12	2.90E-11
TMEM240	23.2211	1.23481	0.377695	3.26933	0.00107803	0.00291582
CLDN11	49.1702	1.23408	0.347476	3.55156	0.000382949	0.00112737
PPP2R2C	79.0149	1.23017	0.374642	3.28359	0.00102493	0.00278302
RCN3	77.5733	1.22954	0.28298	4.34498	1.39E-05	5.32E-05
LOC101927300	12.853	1.22894	0.45854	2.68011	0.00735985	0.0165134
KRTAP5-AS1	69.0032	1.22812	0.247507	4.96199	6.98E-07	3.29E-06
LRP1	3484.99	1.22677	0.143639	8.54064	1.33E-17	2.39E-16
SLC25A27	238.698	1.22661	0.250418	4.89827	9.67E-07	4.43E-06
LOC102723542	33.8877	1.22644	0.285583	4.29453	1.75E-05	6.56E-05
CPEB2	608.627	1.22519	0.161123	7.60408	2.87E-14	3.62E-13
MEGF10	14.235	1.22449	0.499612	2.45087	0.014251	0.0297926
CLIP4	717.367	1.22393	0.127541	9.5964	8.28E-22	2.31E-20
KLHL14	24.2772	1.22386	0.365098	3.35214	0.000801892	0.00222776
SH2B2	165.535	1.22262	0.149353	8.18608	2.70E-16	4.22E-15
KDM3A	2805.86	1.22202	0.0960969	12.7165	4.79E-37	6.55E-35
SLIT2	551.688	1.21945	0.115372	10.5698	4.11E-26	1.87E-24
ZNF284	88.855	1.21842	0.171385	7.10927	1.17E-12	1.19E-11
GRASP	25.7191	1.2184	0.438543	2.77829	0.00546455	0.0126173
KLHL28	620.845	1.21769	0.137344	8.86596	7.58E-19	1.57E-17
KCNAB2	80.0071	1.21749	0.248926	4.89098	1.00E-06	4.59E-06
FLJ35282	14.1499	1.2171	0.48563	2.50623	0.0122026	0.0259325
F2RL3	12.9603	1.21666	0.46562	2.61298	0.00897558	0.0197093
AC093375.1	30.6493	1.21626	0.376724	3.22853	0.0012443	0.00332713
LOC100652768	45.401	1.21422	0.315614	3.84716	0.000119494	0.000385263
SLC27A1	599.643	1.21347	0.128862	9.41683	4.65E-21	1.19E-19
TMEM51-AS1	26.6534	1.21327	0.43161	2.81103	0.00493832	0.0115388
ATP6AP1L	53.2098	1.21278	0.292603	4.14481	3.40E-05	0.000121276
PLA2G4B	1222.77	1.21192	0.354244	3.42115	0.000623571	0.00177041
PNMA3	10.4671	1.21078	0.402492	3.00821	0.00262791	0.00656154
LOC101927382	111.465	1.21041	0.289202	4.18533	2.85E-05	0.000102802
IGFBP5	16179.8	1.2097	0.0955949	12.6545	1.06E-36	1.36E-34
PLAG1	577.079	1.20808	0.138483	8.72367	2.69E-18	5.29E-17
LOC102723451	18.8861	1.20625	0.326122	3.69877	0.000216644	0.000667122
LOC100131564	449.379	1.20604	0.241235	4.99943	5.75E-07	2.74E-06
MAPK15	320.092	1.20522	0.228961	5.26388	1.41E-07	7.36E-07
IL1RN	795.658	1.20475	0.341438	3.52846	0.000417979	0.00122148
POLR2J2	206.238	1.20464	0.165949	7.25912	3.90E-13	4.26E-12
PTGER4P2-CDK2AP2P2	8.84273	1.20418	0.511541	2.35403	0.0185713	0.037714
PPFIA4	1005.72	1.20396	0.297892	4.0416	5.31E-05	0.000182518
FAM13A	1907.88	1.20384	0.158353	7.60227	2.91E-14	3.67E-13
BBC3	673.65	1.20363	0.144073	8.35433	6.58E-17	1.10E-15
PENK	81.1716	1.20321	0.183686	6.55036	5.74E-11	4.68E-10
GPR155	186.794	1.20261	0.191757	6.27154	3.57E-10	2.63E-09
CEBPD	3551.82	1.20135	0.124152	9.67649	3.80E-22	1.10E-20
ZNF250	297.806	1.20107	0.114473	10.4922	9.39E-26	4.04E-24
FSTL3	430.95	1.2009	0.214912	5.58788	2.30E-08	1.34E-07
AC006262.5	18.5258	1.20046	0.429279	2.79647	0.00516647	0.012012
GREM2	432.635	1.20042	0.177829	6.75042	1.47E-11	1.30E-10
LOC102723995	113.212	1.19926	0.22359	5.36367	8.15E-08	4.38E-07
PTK6	106.579	1.19926	0.360868	3.32327	0.000889688	0.00244772
LOC388210	12.4443	1.19884	0.482629	2.48399	0.0129921	0.0274331
RP5-1050D4.5	24.5577	1.19825	0.281758	4.25275	2.11E-05	7.79E-05
PROS1	1400.22	1.19704	0.112223	10.6666	1.46E-26	6.97E-25
PLAUR	969.495	1.19673	0.205209	5.83179	5.48E-09	3.48E-08
TMPRSS6	35.1844	1.19643	0.288089	4.15301	3.28E-05	0.000117218
KIAA1456	153.491	1.1961	0.199343	6.00022	1.97E-09	1.32E-08
PELI1	1434.83	1.19526	0.105289	11.3522	7.23E-30	4.89E-28
ZFP2	39.3529	1.19443	0.215037	5.55452	2.78E-08	1.61E-07
ADC	82.2518	1.19419	0.225042	5.30653	1.12E-07	5.90E-07
ZNF404	151.423	1.19255	0.240155	4.96577	6.84E-07	3.23E-06
CAMK2N1	581.709	1.19244	0.344497	3.4614	0.000537376	0.00154204
FRY	299.204	1.19225	0.172616	6.90696	4.95E-12	4.64E-11
LOC646862	57.0432	1.1894	0.293163	4.05712	4.97E-05	0.000171779
TCN1	1386.15	1.18925	0.18038	6.59304	4.31E-11	3.56E-10
LOC101926980	22.8032	1.18921	0.375629	3.1659	0.00154602	0.00406089
RP11-462G2.1	34.0092	1.1884	0.358663	3.31342	0.000921622	0.00252742
CXCL3	497.344	1.18823	0.191085	6.21833	5.02E-10	3.64E-09
LOC653160	17.4569	1.18765	0.390639	3.04028	0.00236355	0.00595141
MROH6	1016.09	1.18721	0.194027	6.11879	9.43E-10	6.58E-09
CTSS	1470.08	1.18684	0.106479	11.1462	7.47E-29	4.62E-27
RBM11	46.5776	1.1863	0.38646	3.06967	0.00214296	0.00545089
NR4A2	259.364	1.186	0.126696	9.361	7.90E-21	1.96E-19
PPP5D1	11.3823	1.18522	0.508238	2.33202	0.0196997	0.0396447
CATSPER2P1	11.4478	1.18505	0.445196	2.66187	0.00777082	0.0173442
TTC9	3875.94	1.18424	0.121672	9.73308	2.18E-22	6.48E-21
CCDC183	133.231	1.18416	0.23702	4.99603	5.85E-07	2.78E-06
GDPD3	213.656	1.18388	0.266777	4.43773	9.09E-06	3.59E-05
ISG20	604.4	1.18224	0.164711	7.17768	7.09E-13	7.44E-12
BCL6	1454.19	1.17985	0.125605	9.39334	5.81E-21	1.46E-19
ARPC4-TTLL3	289.62	1.17866	0.289612	4.06981	4.71E-05	0.000163412
STXBP1	692.41	1.17828	0.123154	9.56751	1.10E-21	3.00E-20
PRSS12	412.638	1.17662	0.314985	3.73547	0.000187368	0.000583088
MYO5B	4451.64	1.17484	0.0805775	14.5803	3.75E-48	1.30E-45
TTC21A	66.6789	1.17468	0.236427	4.96846	6.75E-07	3.19E-06
MTMR3	3064.85	1.17422	0.114324	10.271	9.52E-25	3.70E-23
HERC3	479.913	1.17285	0.0969005	12.1036	1.01E-33	9.81E-32
LOC101927160	55.7673	1.17269	0.286527	4.09276	4.26E-05	0.00014912
DSP	40878.5	1.17108	0.0983504	11.9073	1.08E-32	9.54E-31
ZNF460	117.489	1.16826	0.213236	5.47872	4.28E-08	2.40E-07
LOC101929004	13.6765	1.16572	0.388536	3.00029	0.00269724	0.00671231
LAMB3	13514.4	1.16536	0.151505	7.69191	1.45E-14	1.89E-13
NLGN3	20.0419	1.16466	0.405949	2.86899	0.0041179	0.00981385
FBXL8	201.092	1.16414	0.192044	6.06183	1.35E-09	9.21E-09
TMEM8B	688.012	1.16267	0.110517	10.5203	6.96E-26	3.05E-24
CHMP1B2P	128.39	1.1619	0.239404	4.85333	1.21E-06	5.49E-06
SRRM3	35.7761	1.16148	0.361015	3.21725	0.00129426	0.00344792
AARS	4349.03	1.16107	0.139401	8.32901	8.15E-17	1.35E-15
TRIM46	144.866	1.16031	0.205929	5.63452	1.76E-08	1.04E-07
SLC23A3	42.457	1.16024	0.318497	3.64287	0.000269618	0.00081551
LOC400927	32.5478	1.16004	0.246332	4.70926	2.49E-06	1.08E-05
TPT1-AS1	193.577	1.15877	0.177778	6.51804	7.12E-11	5.72E-10
KCNQ1OT1	120.8	1.15835	0.239316	4.84025	1.30E-06	5.84E-06
ENPP5	615.417	1.1582	0.132564	8.7369	2.40E-18	4.73E-17
LOC100130987	126.894	1.15734	0.249974	4.62984	3.66E-06	1.54E-05
HHIPL2	26.1028	1.15666	0.289095	4.00099	6.31E-05	0.000213495
KRT80	2600.07	1.15569	0.133522	8.65543	4.91E-18	9.30E-17
C1orf204	20.4584	1.15567	0.445597	2.59354	0.00949946	0.0207189
TMPRSS11F	19.5372	1.15515	0.450346	2.56503	0.0103168	0.0223222
ATP8B3	29.2976	1.15401	0.308935	3.73543	0.000187395	0.000583088
LRMP	78.6901	1.15398	0.349048	3.30607	0.000946144	0.00258709
ALPK1	397.201	1.15352	0.162397	7.10306	1.22E-12	1.24E-11
AURKC	22.2738	1.15277	0.50409	2.28683	0.0222059	0.0440731
GUSBP4	25.6908	1.15049	0.384171	2.99473	0.00274687	0.00682403
CCNG2	3099.18	1.1497	0.0861326	13.348	1.22E-40	2.17E-38
MTHFD2	3389.34	1.14916	0.152701	7.52557	5.25E-14	6.43E-13
ARHGEF25	109.429	1.14754	0.294155	3.90114	9.57E-05	0.000314012
RAB11FIP1	5465.68	1.14739	0.105201	10.9066	1.07E-27	5.81E-26
SPAG4	343.792	1.14469	0.24074	4.75487	1.99E-06	8.72E-06
SLC34A3	16.8149	1.14451	0.445669	2.56808	0.0102263	0.0221495
HES4	1259.16	1.14381	0.142465	8.0287	9.85E-16	1.44E-14
SP6	598.841	1.1432	0.164271	6.95926	3.42E-12	3.28E-11
IFRD1	1549.98	1.141	0.129378	8.81914	1.15E-18	2.34E-17
EPHX3	315.542	1.14034	0.175831	6.48543	8.85E-11	7.02E-10
TRPV3	741.583	1.13968	0.155323	7.33751	2.18E-13	2.47E-12
OR7D2	18.0456	1.13816	0.471019	2.41637	0.0156761	0.032396
INTU	293.405	1.13717	0.165796	6.85885	6.94E-12	6.39E-11
ATP6V1G2	20.4741	1.13697	0.399982	2.84256	0.00447529	0.0105808
NAV2	1501.61	1.13693	0.091874	12.3749	3.57E-35	3.89E-33
LOC100996419	29.7546	1.13663	0.329854	3.44586	0.000569244	0.00162577
LMBR1L	644.646	1.13525	0.146103	7.77023	7.83E-15	1.06E-13
HIVEP2	897.156	1.13478	0.10933	10.3794	3.08E-25	1.26E-23
DFNB31	789.232	1.13467	0.184297	6.15677	7.42E-10	5.27E-09
LRRC3	35.895	1.13382	0.331974	3.41539	0.000636914	0.00180501
KCND1	69.1113	1.13243	0.293459	3.85889	0.000113901	0.000368734
TMEM40	1319.2	1.13218	0.154541	7.32613	2.37E-13	2.67E-12
DHRS9	451.559	1.13192	0.234466	4.82765	1.38E-06	6.20E-06
EFNA1	1726.7	1.13139	0.139337	8.11981	4.67E-16	7.10E-15
CLDN12	2561.12	1.1306	0.0813057	13.9056	5.86E-44	1.46E-41
CXCL2	622.575	1.13039	0.206695	5.46887	4.53E-08	2.53E-07
COL3A1	5322.97	1.13032	0.155596	7.26448	3.74E-13	4.10E-12
MFSD4	58.787	1.12974	0.226585	4.98593	6.17E-07	2.93E-06
NGFR	360.765	1.12966	0.176291	6.40792	1.48E-10	1.14E-09
LTF	18.3229	1.1283	0.480754	2.34694	0.0189283	0.0383187
FOXO6	209.633	1.12583	0.124947	9.01049	2.05E-19	4.46E-18
IZUMO4	419.396	1.12577	0.233495	4.82139	1.43E-06	6.39E-06
RP11-416O18.1	252.39	1.1246	0.170626	6.59103	4.37E-11	3.61E-10
ATP6V0A4	87.0368	1.12442	0.225701	4.98189	6.30E-07	2.98E-06
MST1P2	131.955	1.1239	0.286737	3.9196	8.87E-05	0.00029259
LOC101929540	12.2023	1.12378	0.392329	2.86438	0.00417821	0.00993641
CACNB1	151.905	1.12318	0.182177	6.16533	7.03E-10	5.01E-09
LY96	16.1271	1.12237	0.453407	2.47541	0.0133083	0.0280124
GPRC5A	3569.19	1.12079	0.134401	8.33912	7.48E-17	1.24E-15
LRRC23	200.998	1.12046	0.14832	7.55432	4.21E-14	5.20E-13
SCART1	63.4476	1.12019	0.308688	3.62887	0.000284667	0.000857845
INSIG2	1044.29	1.11992	0.103341	10.8371	2.30E-27	1.21E-25
STBD1	820.988	1.11985	0.136117	8.22716	1.92E-16	3.05E-15
MUC15	439.97	1.1195	0.208415	5.37148	7.81E-08	4.21E-07
NCF1	21.8305	1.11861	0.374211	2.98924	0.00279676	0.00694062
GADD45B	393.648	1.11821	0.195797	5.71109	1.12E-08	6.87E-08
BMP5	370.302	1.11806	0.147904	7.55941	4.05E-14	5.02E-13
LOC102724852	534341	1.11784	0.271024	4.12452	3.72E-05	0.000131713
HIST1H1C	700.859	1.11779	0.197768	5.65203	1.59E-08	9.47E-08
YPEL1	168.687	1.11757	0.18886	5.91744	3.27E-09	2.13E-08
LOC101927578	33.3228	1.11707	0.319425	3.49712	0.000470317	0.00136338
MFI2-AS1	23.9878	1.11644	0.447984	2.49215	0.0126972	0.0268467
ZBTB34	813.465	1.11385	0.0820139	13.5812	5.18E-42	1.07E-39
B4GALNT4	2271.48	1.11371	0.152881	7.28487	3.22E-13	3.55E-12
LOC100996255	30.7925	1.11279	0.267519	4.15968	3.19E-05	0.000114131
SPACA4	21.3474	1.11203	0.403475	2.75614	0.00584886	0.0134072
PRKAR2A-AS1	36.1275	1.11052	0.299171	3.71198	0.00020564	0.000635221
ARHGEF37	693.907	1.10976	0.11976	9.26651	1.92E-20	4.59E-19
BDKRB2	113.737	1.10944	0.233299	4.75544	1.98E-06	8.70E-06
RGPD4	25.3567	1.10892	0.328293	3.37785	0.000730552	0.00204873
LENG9	132.221	1.10874	0.212642	5.21412	1.85E-07	9.50E-07
YOD1	784.906	1.10818	0.172226	6.43445	1.24E-10	9.66E-10
SLC28A3	89.2395	1.10766	0.292398	3.78819	0.000151749	0.000480064
TMC4	1943.12	1.1073	0.129095	8.57742	9.70E-18	1.77E-16
PIP5KL1	177.642	1.10721	0.187459	5.90641	3.50E-09	2.27E-08
DNHD1	233.061	1.10599	0.285327	3.87622	0.000106092	0.000345422
MAN2A1	3038.77	1.10464	0.115639	9.55242	1.27E-21	3.44E-20
HMBOX1	1255.22	1.10437	0.153955	7.1733	7.32E-13	7.66E-12
PMAIP1	714.029	1.10394	0.144721	7.62807	2.38E-14	3.03E-13
CYP27A1	14.156	1.10392	0.468627	2.35565	0.0184901	0.0375695
CEACAM6	39983	1.10315	0.143288	7.69883	1.37E-14	1.80E-13
LOC102724249	26.9362	1.10255	0.39084	2.82097	0.00478792	0.0112349
FBN2	1346.91	1.10201	0.163916	6.72301	1.78E-11	1.55E-10
SLAMF7	194.008	1.10146	0.306	3.59956	0.000318758	0.00095216
ZCWPW2	25.8829	1.10105	0.274714	4.008	6.12E-05	0.000208081
TSC22D3	1007.03	1.10091	0.134389	8.19198	2.57E-16	4.04E-15
ACAP1	15.0905	1.1002	0.439946	2.50076	0.0123926	0.0262976
FANK1	133.257	1.09976	0.146442	7.5099	5.92E-14	7.18E-13
SPINT1	16693.9	1.09855	0.0800389	13.7251	7.18E-43	1.64E-40
CCDC146	104.572	1.09827	0.218479	5.02688	4.99E-07	2.40E-06
ADCY2	155.963	1.09744	0.201897	5.43562	5.46E-08	3.01E-07
SEMA4B	9976.65	1.09658	0.122902	8.92239	4.56E-19	9.64E-18
KCNK6	487.751	1.09517	0.166331	6.58425	4.57E-11	3.77E-10
IL1RAP	2510.39	1.09488	0.127682	8.57508	9.90E-18	1.80E-16
GNG7	17.5058	1.09484	0.395066	2.7713	0.00558336	0.0128521
CSGALNACT1	361.927	1.09461	0.112927	9.69301	3.23E-22	9.44E-21
CPEB3	119.663	1.09427	0.148961	7.34606	2.04E-13	2.32E-12
CALCA	93.0343	1.09387	0.399509	2.73803	0.00618089	0.0140942
LOC102724921	8.83892	1.09339	0.475014	2.3018	0.0213466	0.0425614
NPEPPS	7815.56	1.09336	0.0897802	12.1782	4.06E-34	4.12E-32
TFEB	175.999	1.09246	0.136689	7.9923	1.32E-15	1.92E-14
PCBP1-AS1	9.08744	1.09236	0.438296	2.49228	0.0126925	0.0268399
GRHL1	2791.57	1.09212	0.0884968	12.3407	5.46E-35	5.79E-33
OTUD1	133.108	1.09199	0.22094	4.94246	7.71E-07	3.60E-06
KIF9-AS1	43.4324	1.09187	0.234404	4.65809	3.19E-06	1.36E-05
QRFPR	33.1073	1.08977	0.338273	3.22156	0.00127494	0.00340033
RENBP	55.9574	1.08972	0.234192	4.65312	3.27E-06	1.39E-05
PARM1	5105.62	1.08972	0.0913877	11.9242	8.86E-33	7.91E-31
CLK3	1190.45	1.08899	0.116164	9.3746	6.94E-21	1.74E-19
PDLIM4	1473.94	1.08768	0.134258	8.10137	5.43E-16	8.16E-15
CBX4	1289.23	1.08706	0.0870543	12.4871	8.78E-36	1.03E-33
CKB	7909.58	1.08614	0.133974	8.10713	5.18E-16	7.81E-15
LYN	1768.69	1.08546	0.110292	9.84169	7.45E-23	2.33E-21
BIK	286.796	1.08432	0.155467	6.97461	3.07E-12	2.97E-11
ULK1	2785.33	1.08296	0.124591	8.69213	3.56E-18	6.88E-17
KLF4	3427.28	1.0828	0.144104	7.51403	5.73E-14	6.98E-13
CSTA	4979.99	1.0823	0.167126	6.47596	9.42E-11	7.45E-10
LOC102724356	38.2934	1.082	0.269448	4.0156	5.93E-05	0.00020211
RGS17	224.556	1.0815	0.160405	6.74227	1.56E-11	1.37E-10
KLK11	276.721	1.08134	0.171095	6.32012	2.61E-10	1.96E-09
SLITRK6	2428.95	1.08103	0.138376	7.81227	5.62E-15	7.67E-14
REM2	90.7505	1.08054	0.229452	4.70924	2.49E-06	1.08E-05
EIF1B-AS1	12.5317	1.08004	0.457382	2.36135	0.0182088	0.0370408
SLITRK4	146.567	1.08002	0.188742	5.72221	1.05E-08	6.45E-08
SERPINB13	936.819	1.07936	0.295966	3.64691	0.000265413	0.000804349
SERTAD2	2244.27	1.07896	0.0691487	15.6035	6.89E-55	3.91E-52
ZNF555	173.815	1.07881	0.160683	6.71394	1.89E-11	1.64E-10
ZSWIM4	410.025	1.07872	0.133038	8.10835	5.13E-16	7.74E-15
PGM2L1	720.309	1.07602	0.113469	9.48296	2.47E-21	6.51E-20
USP3-AS1	19.3502	1.07587	0.461322	2.33214	0.0196935	0.0396365
GSDMB	395.91	1.07568	0.444889	2.41786	0.0156119	0.0322849
AMPD3	274.667	1.07524	0.12636	8.50934	1.75E-17	3.08E-16
ARID5A	273.587	1.07407	0.144384	7.43898	1.01E-13	1.19E-12
SELM	269.899	1.07358	0.148757	7.21701	5.31E-13	5.69E-12
PLXDC1	50.0581	1.07357	0.246212	4.36035	1.30E-05	4.98E-05
FBXO41	167.526	1.07344	0.19867	5.40311	6.55E-08	3.57E-07
FOXO3	2499.07	1.07326	0.0792458	13.5434	8.67E-42	1.69E-39
DOC2B	50.699	1.07303	0.32424	3.30936	0.00093509	0.00256172
HSD17B7P2	73.5224	1.07273	0.320546	3.34657	0.000818192	0.00226733
GPR157	386.844	1.07273	0.18377	5.83732	5.30E-09	3.37E-08
CELSR3	173.113	1.07154	0.163999	6.53382	6.41E-11	5.19E-10
BMF	1639.55	1.07152	0.0958176	11.1829	4.94E-29	3.14E-27
TMEM184A	4794.99	1.07067	0.16616	6.4436	1.17E-10	9.12E-10
TFF3	1656.87	1.0696	0.274201	3.90078	9.59E-05	0.000314418
ZNF546	30.9933	1.06661	0.253151	4.21332	2.52E-05	9.17E-05
RP11-346D6.6	17.4238	1.06607	0.462452	2.30525	0.0211523	0.0422371
KLF7	961.316	1.06606	0.0817638	13.0383	7.41E-39	1.19E-36
C1orf51	175.69	1.06597	0.134096	7.94929	1.88E-15	2.68E-14
HERPUD1	1762.89	1.06571	0.12389	8.60203	7.83E-18	1.44E-16
ARHGEF10	315.814	1.06338	0.153148	6.94346	3.83E-12	3.64E-11
SALL4	129.005	1.06247	0.178961	5.93686	2.91E-09	1.91E-08
ZC3H12A	1240.25	1.06149	0.145496	7.29568	2.97E-13	3.29E-12
COL17A1	9179.06	1.06034	0.126101	8.40864	4.15E-17	7.04E-16
ST8SIA6	321.808	1.05972	0.116446	9.10046	9.00E-20	2.01E-18
L3HYPDH	142.158	1.05764	0.242259	4.36576	1.27E-05	4.87E-05
FAM81B	47.7323	1.05729	0.277767	3.80641	0.000141001	0.000448789
ASIC3	32.6877	1.05572	0.356594	2.96058	0.00307061	0.00754849
FAM156A	164.083	1.05547	0.30283	3.48537	0.000491463	0.00141919
GSTM2	274.003	1.0543	0.227792	4.62834	3.69E-06	1.55E-05
CDKL5	320.452	1.05409	0.108639	9.70266	2.94E-22	8.67E-21
NFKB2	1188.04	1.053	0.167442	6.28871	3.20E-10	2.37E-09
ANKK1	37.7498	1.05296	0.247141	4.26055	2.04E-05	7.54E-05
TIMP2	634.507	1.0521	0.140417	7.49265	6.75E-14	8.15E-13
GOLGA6L9	978.438	1.05202	0.188492	5.58123	2.39E-08	1.39E-07
LOC101928323	21.736	1.05067	0.451638	2.32635	0.02	0.0401801
SCNN1D	121.963	1.04914	0.286641	3.66014	0.000252081	0.000766797
IL1RL2	40.4676	1.049	0.265987	3.94381	8.02E-05	0.000266907
SERPINE1	155.575	1.04871	0.242042	4.33276	1.47E-05	5.59E-05
EBF4	190.102	1.04861	0.259744	4.0371	5.41E-05	0.000185815
LOC100507373	89.4404	1.04837	0.214312	4.89179	9.99E-07	4.57E-06
DUOXA1	878.387	1.04794	0.178572	5.86846	4.40E-09	2.83E-08
TMEM39A	965.988	1.04745	0.160792	6.51431	7.30E-11	5.86E-10
PPP1R15A	1928.26	1.04743	0.176005	5.95112	2.66E-09	1.75E-08
PRDM8	33.4897	1.04712	0.249019	4.205	2.61E-05	9.49E-05
WDR60	1160.72	1.04709	0.0977431	10.7126	8.88E-27	4.38E-25
LIMCH1	971.259	1.04649	0.132787	7.88096	3.25E-15	4.53E-14
SNAPC1	520.685	1.04631	0.154739	6.76181	1.36E-11	1.21E-10
DLX5	102.078	1.04517	0.274658	3.80534	0.000141612	0.000450658
LINC-PINT	21.2563	1.04487	0.418726	2.49535	0.0125834	0.0266452
PGAM2	35.612	1.04452	0.289622	3.60649	0.000310363	0.000929305
LY6G6C	110.168	1.04439	0.220572	4.73492	2.19E-06	9.56E-06
PPP1R13L	3387.91	1.04387	0.120575	8.65739	4.83E-18	9.15E-17
C12orf36	1748.46	1.04384	0.372804	2.79996	0.00511084	0.0119003
PI4KAP1	503.99	1.04338	0.251498	4.14865	3.34E-05	0.000119381
NR6A1	230.779	1.04178	0.186799	5.57703	2.45E-08	1.43E-07
SEMA4D	535.216	1.04156	0.152026	6.85119	7.32E-12	6.73E-11
GTF2IRD1P1	72.6213	1.0414	0.270836	3.84513	0.000120488	0.000388247
SMIM5	376.052	1.04099	0.162689	6.39863	1.57E-10	1.21E-09
CLDN10	531.239	1.0408	0.131409	7.92032	2.37E-15	3.34E-14
TBX6	80.5343	1.04066	0.236423	4.4017	1.07E-05	4.19E-05
FAM149A	232.876	1.04065	0.171414	6.07099	1.27E-09	8.73E-09
ZBTB25	107.424	1.03986	0.171162	6.07527	1.24E-09	8.51E-09
GGT6	451.95	1.03973	0.144771	7.18189	6.88E-13	7.23E-12
SLC2A12	704.188	1.03915	0.205654	5.05291	4.35E-07	2.12E-06
LRP2BP	41.8962	1.03797	0.259564	3.99889	6.36E-05	0.000215167
ACVR2B	684.062	1.03796	0.129419	8.02018	1.06E-15	1.54E-14
PTAR1	1765.29	1.03633	0.141092	7.34509	2.06E-13	2.33E-12
WDR45B	6605.12	1.03633	0.0987551	10.494	9.21E-26	3.99E-24
RELB	593.651	1.03632	0.160301	6.46481	1.01E-10	8.00E-10
GMDS-AS1	38.2797	1.03611	0.255977	4.04765	5.17E-05	0.000178193
PLEKHG5	2448.95	1.0358	0.268739	3.85428	0.000116069	0.000374972
C5orf54	106.383	1.03566	0.157961	6.55643	5.51E-11	4.50E-10
ICOSLG	81.3019	1.03513	0.339512	3.04888	0.00229696	0.00580558
ALPL	39.6453	1.03437	0.270572	3.82291	0.000131887	0.000421787
PEG3	81.8401	1.0332	0.20148	5.12806	2.93E-07	1.46E-06
PLEKHG6	1145.5	1.03288	0.118963	8.68238	3.88E-18	7.44E-17
CCNI	8729.26	1.03134	0.0977615	10.5495	5.11E-26	2.28E-24
MEF2D	993.534	1.03095	0.111825	9.21927	2.99E-20	6.99E-19
JUN	4524.32	1.03055	0.162124	6.35653	2.06E-10	1.57E-09
MERTK	2684.56	1.03027	0.153346	6.71855	1.84E-11	1.59E-10
PLSCR4	111.638	1.02981	0.167292	6.15578	7.47E-10	5.30E-09
TOM1	1036.95	1.02966	0.103307	9.96706	2.12E-23	7.06E-22
RSBN1	644.238	1.02886	0.110451	9.31516	1.22E-20	2.96E-19
RFX3	638.704	1.02793	0.105099	9.78061	1.36E-22	4.21E-21
ERICH2	73.9112	1.02792	0.225836	4.55163	5.32E-06	2.19E-05
LMTK3	608.448	1.02775	0.1296	7.93015	2.19E-15	3.10E-14
RNF122	205.07	1.02693	0.113053	9.08363	1.05E-19	2.33E-18
SLC12A6	1040.59	1.02665	0.107331	9.56532	1.12E-21	3.05E-20
C1R-2	146.997	1.02533	0.197786	5.18405	2.17E-07	1.11E-06
GAA	3407.4	1.02501	0.11811	8.67844	4.01E-18	7.67E-17
CHST15	3290.17	1.02486	0.114439	8.95551	3.38E-19	7.21E-18
GUCY1B3	369.198	1.02421	0.125069	8.18916	2.63E-16	4.12E-15
IL22RA1	202.94	1.02404	0.305511	3.3519	0.000802586	0.00222935
LINC01011	65.3751	1.02359	0.248272	4.12285	3.74E-05	0.000132542
HSD17B14	95.2164	1.02339	0.235213	4.3509	1.36E-05	5.19E-05
RNF224	27.6954	1.02273	0.335791	3.04573	0.00232117	0.00586044
PER2	630.11	1.02252	0.13724	7.45063	9.29E-14	1.09E-12
C1orf95	70.9128	1.0222	0.269891	3.78745	0.000152202	0.000481335
PFKFB4	2982.79	1.02215	0.111491	9.16808	4.82E-20	1.11E-18
ARRDC4	1517.64	1.02201	0.0658504	15.5202	2.53E-54	1.32E-51
PARD6B	326.053	1.02158	0.222602	4.58929	4.45E-06	1.85E-05
POU6F1	110.942	1.02157	0.206337	4.95098	7.38E-07	3.46E-06
PKD1	3311.8	1.02073	0.117696	8.67259	4.22E-18	8.04E-17
ASGR1	43.1807	1.02041	0.243935	4.18312	2.88E-05	0.000103686
MAFK	1772.31	1.01893	0.170563	5.97392	2.32E-09	1.54E-08
LOC101060181	14.0988	1.01882	0.348618	2.92245	0.00347292	0.00843654
ST3GAL4	722.756	1.01868	0.169848	5.99756	2.00E-09	1.34E-08
EFCAB13	19.2499	1.01802	0.360278	2.82566	0.00471831	0.0110966
RPS10P7	11.7788	1.0176	0.423369	2.40359	0.0162352	0.0334115
TMCC1-AS1	22.2401	1.01737	0.347821	2.92498	0.00344473	0.00837349
DNASE1L2	41.4325	1.0173	0.293977	3.46048	0.000539206	0.00154702
ZNF615	192.928	1.01686	0.165705	6.13653	8.43E-10	5.94E-09
ZNF185	2516.76	1.01646	0.1264	8.04163	8.86E-16	1.31E-14
CALY	36.0155	1.01337	0.406515	2.49282	0.0126734	0.0268126
VIM	30810.7	1.01311	0.127631	7.93779	2.06E-15	2.92E-14
PIGL	348.707	1.01085	0.184552	5.47731	4.32E-08	2.42E-07
PLD1	721.995	1.01029	0.108803	9.28554	1.61E-20	3.88E-19
UACA	238.432	1.01018	0.132691	7.613	2.68E-14	3.39E-13
ARL10	206.843	1.00986	0.184492	5.47376	4.41E-08	2.47E-07
ACVR1C	78.2362	1.00939	0.186164	5.42205	5.89E-08	3.24E-07
LOC101926975	75.2104	1.00912	0.32517	3.10335	0.00191343	0.00492858
TMEM47	556.429	1.00779	0.116644	8.63988	5.63E-18	1.06E-16
SLC2A13	486.554	1.00747	0.158405	6.3601	2.02E-10	1.53E-09
ARHGAP4	205.085	1.00611	0.225669	4.45833	8.26E-06	3.29E-05
TMEM45A	1242.35	1.00412	0.107371	9.35188	8.61E-21	2.12E-19
OVGP1	103.868	1.00189	0.344178	2.91096	0.00360323	0.00872257
KIFC3	882.936	1.0017	0.139893	7.16046	8.04E-13	8.36E-12
JUND	6981.14	1.00111	0.153295	6.53061	6.55E-11	5.30E-10
TSC22D2	1581.16	1.00005	0.0829947	12.0495	1.95E-33	1.85E-31
FAXDC2	180.777	1.00004	0.187538	5.33244	9.69E-08	5.17E-07
TGFA	1682.86	1.00001	0.1203	8.31258	9.36E-17	1.54E-15
LURAP1L	1009.11	0.998348	0.117701	8.48208	2.21E-17	3.84E-16
EHF	3394.53	0.997284	0.106041	9.40474	5.22E-21	1.32E-19
SLC37A2	788.07	0.996706	0.191875	5.19456	2.05E-07	1.05E-06
TMBIM1	10574	0.996648	0.131546	7.57643	3.55E-14	4.44E-13
FAM220A	672.401	0.995688	0.0729491	13.6491	2.04E-42	4.46E-40
KMT2E-AS1	136.573	0.995632	0.219888	4.52792	5.96E-06	2.42E-05
IPMK	678.934	0.995042	0.10245	9.71243	2.67E-22	7.89E-21
BTAF1	2177.49	0.99495	0.123124	8.08088	6.43E-16	9.57E-15
CD200	26.6989	0.994731	0.301438	3.29995	0.000967017	0.00263993
CTSV	744.137	0.99439	0.171183	5.80893	6.29E-09	3.96E-08
AMZ2P1	169.594	0.993737	0.170589	5.82533	5.70E-09	3.61E-08
BRWD3	1439.33	0.993721	0.12954	7.67114	1.70E-14	2.21E-13
ANKDD1A	28.0189	0.993471	0.382614	2.59653	0.009417	0.020551
IKZF2	967.48	0.993211	0.100627	9.87025	5.60E-23	1.77E-21
LOC155060	88.3328	0.99284	0.249817	3.97428	7.06E-05	0.000236666
NPIPB11	61.9164	0.991989	0.37071	2.67592	0.00745248	0.0166933
MST1L	34.0249	0.990082	0.358397	2.76253	0.00573551	0.0131651
PID1	54.9968	0.98947	0.332033	2.98003	0.0028822	0.00713564
B3GNT4	48.8587	0.98905	0.26056	3.79586	0.000147135	0.000466761
LOC101929668	126.052	0.988223	0.273591	3.61205	0.000303785	0.000911502
EXD3	546.999	0.986875	0.168746	5.84827	4.97E-09	3.17E-08
N4BP2L1	162.603	0.986183	0.256575	3.84364	0.000121222	0.000390477
CDON	80.0774	0.985992	0.171534	5.74807	9.03E-09	5.59E-08
KIAA1244	1722.45	0.984892	0.0973998	10.1118	4.90E-24	1.74E-22
SYNGR1	772.533	0.984796	0.145786	6.75509	1.43E-11	1.26E-10
FBXW7	1456.58	0.98454	0.131821	7.46874	8.10E-14	9.63E-13
LOC100506472	27.8834	0.9841	0.384152	2.56175	0.0104147	0.0225107
C7orf63	67.12	0.983633	0.207547	4.73932	2.14E-06	9.36E-06
WFIKKN1	26.8061	0.980839	0.372528	2.63293	0.00846528	0.0187468
NPTXR	100.903	0.980315	0.225417	4.3489	1.37E-05	5.24E-05
ZNF12	1119.5	0.980074	0.103555	9.46431	2.96E-21	7.68E-20
ZKSCAN1	5639.07	0.97947	0.0929646	10.5359	5.90E-26	2.62E-24
SSSCA1-AS1	34.7523	0.979151	0.350078	2.79696	0.00515866	0.0119968
THEMIS2	58.8083	0.978788	0.345818	2.83036	0.00464955	0.0109542
TFR2	13.185	0.977584	0.43323	2.2565	0.0240392	0.0472088
PAX9	700.711	0.977436	0.118658	8.23741	1.76E-16	2.81E-15
TPTE2P5	36.1091	0.977306	0.258702	3.77773	0.000158267	0.000499419
CDK18	212.483	0.976898	0.220168	4.43706	9.12E-06	3.60E-05
MPZL3	1509.3	0.976215	0.0987756	9.88316	4.93E-23	1.57E-21
ATP10B	171.396	0.975796	0.242611	4.02206	5.77E-05	0.000196902
KCNT2	97.284	0.975753	0.218883	4.45788	8.28E-06	3.29E-05
C9orf72	381.239	0.975639	0.178997	5.45059	5.02E-08	2.78E-07
LINC00894	138.794	0.975489	0.231494	4.21389	2.51E-05	9.15E-05
TTC39B	206.685	0.975457	0.152704	6.38787	1.68E-10	1.29E-09
CA11	303.582	0.975133	0.139886	6.97089	3.15E-12	3.04E-11
LPP	1701.23	0.974988	0.120571	8.08644	6.14E-16	9.16E-15
VAT1	3749.98	0.973731	0.0524419	18.5678	5.85E-77	1.57E-73
KL	34.3299	0.973109	0.286125	3.40099	0.000671419	0.00189706
PLB1	104.571	0.97271	0.18042	5.39136	6.99E-08	3.80E-07
TNFSF9	178.007	0.971632	0.196995	4.93228	8.13E-07	3.78E-06
PRX	150.372	0.971316	0.182725	5.31572	1.06E-07	5.64E-07
COL9A2	425.725	0.969894	0.134513	7.21042	5.58E-13	5.94E-12
MACROD1	479.472	0.969365	0.15217	6.3703	1.89E-10	1.44E-09
CDC42EP1	1857.76	0.969294	0.150191	6.45373	1.09E-10	8.57E-10
TEKT2	31.3059	0.968701	0.303083	3.19615	0.00139273	0.00369083
TMEM178A	220.925	0.968468	0.207819	4.66016	3.16E-06	1.34E-05
GSN-AS1	41.5534	0.967808	0.237811	4.06965	4.71E-05	0.000163495
USP54	2322.98	0.967775	0.0893568	10.8305	2.47E-27	1.30E-25
TRPC1	79.8262	0.967652	0.259161	3.73379	0.000188621	0.000586514
MBNL2	792.525	0.967437	0.129876	7.44892	9.41E-14	1.11E-12
ZFP14	261.961	0.967141	0.149298	6.47794	9.30E-11	7.36E-10
LOC102723996	130.198	0.966887	0.17255	5.60352	2.10E-08	1.23E-07
CXXC5	1655.67	0.966803	0.119439	8.09452	5.75E-16	8.61E-15
CRISP3	236.297	0.966677	0.150266	6.43311	1.25E-10	9.74E-10
AKAP17A	3037.49	0.966312	0.195057	4.95401	7.27E-07	3.41E-06
TBC1D32	208.674	0.965624	0.151183	6.38714	1.69E-10	1.30E-09
STAT5A	31.7064	0.965189	0.270744	3.56495	0.000363926	0.00107509
LIF	610.774	0.964713	0.136296	7.07807	1.46E-12	1.47E-11
PIK3IP1	770.816	0.964456	0.105667	9.12732	7.02E-20	1.58E-18
WDR72	30.4783	0.964107	0.277369	3.4759	0.000509151	0.00146733
SLC16A1	1967.51	0.963825	0.137299	7.01988	2.22E-12	2.17E-11
SENP7	676.187	0.963582	0.102894	9.36482	7.62E-21	1.89E-19
HPN	269.636	0.963266	0.204866	4.70192	2.58E-06	1.11E-05
MYH14	5485.12	0.962626	0.132439	7.26842	3.64E-13	3.98E-12
ZNF395	3799.74	0.961972	0.104103	9.24062	2.45E-20	5.77E-19
PMEL	75.5012	0.961712	0.172152	5.58643	2.32E-08	1.35E-07
GJB6	164.904	0.961694	0.231021	4.1628	3.14E-05	0.000112755
SOCS3	799.404	0.961258	0.195976	4.90497	9.34E-07	4.30E-06
KIF27	163.621	0.960498	0.137059	7.0079	2.42E-12	2.36E-11
MSMO1	6796.7	0.960399	0.163025	5.89111	3.84E-09	2.48E-08
KCNIP2	37.3241	0.959833	0.349681	2.74488	0.00605326	0.0138267
FLNB	9850.06	0.959365	0.109586	8.75446	2.05E-18	4.06E-17
ADAMTS13	193.671	0.959319	0.223694	4.28853	1.80E-05	6.72E-05
PLCD1	776.574	0.959307	0.113385	8.46064	2.66E-17	4.60E-16
LOC101927645	52.9351	0.959103	0.278086	3.44894	0.000562793	0.00160931
CALCOCO1	1447.21	0.958063	0.144665	6.62264	3.53E-11	2.95E-10
WEE2-AS1	23.9459	0.957333	0.305824	3.13034	0.00174605	0.00453233
BAI2	36.6086	0.956875	0.31908	2.99885	0.00271	0.00673959
KMT2C	1549.8	0.956202	0.0961324	9.94672	2.61E-23	8.63E-22
PYCR1	1947.57	0.956069	0.16318	5.85897	4.66E-09	2.99E-08
ENPP4	830.092	0.955906	0.10645	8.97985	2.71E-19	5.81E-18
FGD6	671.343	0.95542	0.110586	8.6396	5.64E-18	1.06E-16
MYADM	1010.6	0.955142	0.126205	7.56817	3.79E-14	4.71E-13
GGN	62.7333	0.953972	0.263871	3.6153	0.000299996	0.000900564
CYP2E1	22.8507	0.953386	0.354588	2.68871	0.0071728	0.016144
GLIS2	743.028	0.952602	0.165704	5.74881	8.99E-09	5.57E-08
CDKN1A	13870.2	0.952302	0.146554	6.49796	8.14E-11	6.50E-10
CSF2RB	34.6149	0.95222	0.326966	2.91229	0.00358785	0.0086876
FAM160A1	1474.88	0.951907	0.139162	6.84027	7.90E-12	7.24E-11
AATK	107.9	0.951434	0.223666	4.25382	2.10E-05	7.76E-05
SLC9A3R2	1452.51	0.951109	0.115126	8.26145	1.44E-16	2.32E-15
SPOCK3	185.002	0.950988	0.183978	5.16904	2.35E-07	1.19E-06
GAB2	511.469	0.950191	0.106099	8.95573	3.38E-19	7.21E-18
ZDBF2	255.907	0.950055	0.140298	6.77168	1.27E-11	1.13E-10
GAREM	700.544	0.949624	0.0874032	10.8649	1.69E-27	9.05E-26
LSP1	233.733	0.949365	0.23727	4.0012	6.30E-05	0.00021338
PRKAA2	507.083	0.949126	0.111018	8.5493	1.24E-17	2.22E-16
RNF157-AS1	21.1228	0.947538	0.361427	2.62166	0.00875028	0.0192923
SPATA6L	113.672	0.947316	0.192444	4.92254	8.54E-07	3.96E-06
TANC2	1473.28	0.947197	0.0834099	11.3559	6.93E-30	4.71E-28
RNF24	632.483	0.946784	0.0904469	10.4678	1.21E-25	5.15E-24
SEMA3C	2602.01	0.946619	0.188891	5.01145	5.40E-07	2.59E-06
SERINC5	3248.58	0.946591	0.0887378	10.6673	1.45E-26	6.94E-25
STARD9	56.7509	0.946383	0.284735	3.32373	0.000888207	0.00244436
ZMAT1	44.5937	0.946281	0.347856	2.72032	0.00652178	0.0147888
LOC102724445	183.4	0.946094	0.193629	4.88612	1.03E-06	4.69E-06
SLC6A14	1552.16	0.946029	0.132139	7.15933	8.11E-13	8.42E-12
UGCG	1446.78	0.944726	0.129295	7.30677	2.74E-13	3.05E-12
ADAMTS14	781.196	0.943923	0.120644	7.82404	5.12E-15	7.01E-14
CATSPERG	88.3582	0.943888	0.266276	3.54477	0.00039295	0.0011541
FAM110C	621.211	0.943689	0.133529	7.06727	1.58E-12	1.58E-11
SLC7A11	1741.17	0.943214	0.186064	5.06929	3.99E-07	1.95E-06
LOC102723465	176.59	0.943151	0.171145	5.51084	3.57E-08	2.03E-07
PTGES	3071.79	0.942809	0.0922144	10.2241	1.55E-24	5.89E-23
ZNF431	793.627	0.942729	0.0875342	10.7698	4.78E-27	2.39E-25
CCND2	1496.24	0.9424	0.142127	6.63071	3.34E-11	2.81E-10
C6orf132	2514.92	0.942057	0.093054	10.1238	4.33E-24	1.55E-22
AMT	530.339	0.941657	0.221763	4.24623	2.17E-05	8.00E-05
LPIN3	2067.23	0.941541	0.213746	4.40495	1.06E-05	4.13E-05
ABCA2	1287.02	0.941441	0.115263	8.16777	3.14E-16	4.88E-15
GPCPD1	1676.36	0.941355	0.133944	7.02799	2.10E-12	2.06E-11
TSSK3	41.5027	0.941188	0.33559	2.80458	0.00503829	0.011746
PDZD2	160.942	0.941023	0.16609	5.66573	1.46E-08	8.78E-08
CLIC6	1129.52	0.940857	0.158579	5.93304	2.97E-09	1.95E-08
MAFG	1711.08	0.940622	0.11298	8.32559	8.39E-17	1.39E-15
ZC3HAV1L	220.151	0.940287	0.18938	4.96509	6.87E-07	3.24E-06
GUSBP2	24.0178	0.940245	0.355369	2.64583	0.00814914	0.0181131
LOC101927479	19.5187	0.939525	0.410196	2.29043	0.0219964	0.0437036
POFUT2	1594.25	0.939519	0.152593	6.15702	7.41E-10	5.27E-09
FNIP1	800.098	0.939347	0.137884	6.81259	9.59E-12	8.66E-11
ZNF91	703.338	0.939116	0.0884135	10.6219	2.36E-26	1.11E-24
PPL	17800.6	0.938363	0.145065	6.46857	9.89E-11	7.81E-10
GPR162	17.7383	0.937382	0.371901	2.52051	0.0117184	0.0250256
FLCN	1348.32	0.937121	0.122357	7.65888	1.88E-14	2.42E-13
HIST1H2BC	39.108	0.936503	0.322431	2.90451	0.00367834	0.0088769
SAT1	31467.7	0.935105	0.132834	7.03967	1.93E-12	1.90E-11
GRHL3	1275.13	0.935094	0.177736	5.26115	1.43E-07	7.47E-07
PRSS53	118.284	0.935046	0.2798	3.34183	0.000832266	0.00230428
N4BP2L2-IT2	49.185	0.935031	0.400358	2.33548	0.0195181	0.0393427
LINC01057	27.8973	0.933935	0.31303	2.98353	0.00284941	0.00705726
KRT6A	117312	0.933604	0.257136	3.63077	0.000282572	0.000852218
RASA2	552.414	0.932843	0.138785	6.7215	1.80E-11	1.56E-10
SLC25A37	1009.04	0.932689	0.188766	4.94098	7.77E-07	3.62E-06
ZNF616	404.751	0.932451	0.119326	7.81431	5.53E-15	7.56E-14
NACAD	136.703	0.931772	0.193581	4.81333	1.48E-06	6.64E-06
LOC100128288	36.3282	0.93153	0.273752	3.40282	0.000666942	0.00188498
RUNX2	673.32	0.931264	0.12041	7.73414	1.04E-14	1.38E-13
NR1D2	1036.81	0.931234	0.0908874	10.246	1.23E-24	4.75E-23
RP11-611D20.2	124.078	0.930645	0.317042	2.9354	0.00333116	0.00812747
SLC6A6	7292.48	0.93035	0.103236	9.01184	2.03E-19	4.42E-18
ZNF217	2030.97	0.929669	0.0731353	12.7116	5.10E-37	6.92E-35
DAPP1	693.734	0.929613	0.138924	6.69153	2.21E-11	1.90E-10
CTBS	794.685	0.92884	0.0980849	9.46976	2.80E-21	7.32E-20
CTSF	73.9778	0.928192	0.198451	4.67718	2.91E-06	1.25E-05
GRM4	28.9002	0.928028	0.413863	2.24236	0.0249383	0.048758
PDK1	1566.87	0.926043	0.0997896	9.27996	1.70E-20	4.07E-19
WNK3	126.062	0.924377	0.164373	5.62365	1.87E-08	1.11E-07
SAP25	76.9143	0.92159	0.34855	2.64407	0.0081916	0.0182022
LOC101928126	36.1583	0.920148	0.264412	3.47997	0.000501465	0.00144674
IQUB	21.3565	0.919823	0.408791	2.25011	0.0244422	0.0479192
MUC1	5342.41	0.91979	0.33403	2.75362	0.00589407	0.0135059
SLC2A14	32.7774	0.919327	0.38079	2.41426	0.0157672	0.0325592
SLC8B1	653.409	0.918647	0.100591	9.13246	6.70E-20	1.52E-18
HIST1H2BG	22.2961	0.91812	0.306209	2.99835	0.00271448	0.00674979
DCUN1D3	369.736	0.917364	0.160287	5.72327	1.04E-08	6.42E-08
SLC20A2	1305	0.917038	0.117079	7.83262	4.78E-15	6.57E-14
CUL7	2757.9	0.916857	0.129863	7.06019	1.66E-12	1.66E-11
HCG8	44.3353	0.916846	0.2856	3.21024	0.00132624	0.00352759
RNF208	353.247	0.916526	0.169091	5.42032	5.95E-08	3.26E-07
ADAM23	69.2024	0.91635	0.249957	3.66603	0.000246342	0.000750279
ZNF264	816.082	0.916228	0.133776	6.84897	7.44E-12	6.83E-11
C1R	123.329	0.915772	0.151256	6.05447	1.41E-09	9.60E-09
LOC100506710	1670.71	0.915303	0.126113	7.25783	3.93E-13	4.29E-12
MAP3K9	2049.05	0.915144	0.117874	7.76374	8.25E-15	1.11E-13
WFDC3	50.6161	0.914761	0.272983	3.35098	0.000805254	0.00223573
SCNN1A	3690.28	0.913291	0.110656	8.25344	1.54E-16	2.47E-15
NR4A1	201.989	0.913003	0.231913	3.93683	8.26E-05	0.000274247
LOC90834	41.0836	0.912904	0.376757	2.42306	0.0153905	0.0318902
USP32P2	107.018	0.91131	0.296696	3.07153	0.00212967	0.00542003
ZNF550	320.78	0.910979	0.113676	8.01381	1.11E-15	1.61E-14
CFI	1866.85	0.910871	0.093456	9.74653	1.91E-22	5.75E-21
ACE2	114.585	0.910686	0.159006	5.72736	1.02E-08	6.27E-08
KAT2B	580.327	0.910502	0.116597	7.80893	5.77E-15	7.86E-14
ABCA5	617.754	0.90988	0.101691	8.94749	3.64E-19	7.73E-18
C17orf103	294.003	0.909287	0.111142	8.18127	2.81E-16	4.39E-15
C8orf58	625.043	0.90851	0.123367	7.36426	1.78E-13	2.04E-12
GOLGA6L10	121.373	0.908305	0.296828	3.06003	0.00221312	0.00561868
VTCN1	474.365	0.908183	0.232204	3.91114	9.19E-05	0.000302188
CEBPB	3066.46	0.907868	0.0942146	9.63617	5.62E-22	1.59E-20
PHYHIPL	141.992	0.907857	0.217858	4.1672	3.08E-05	0.000110747
CCDC11	35.6562	0.907734	0.269121	3.37296	0.00074366	0.00208246
FAM157C	29.5604	0.907306	0.367519	2.46873	0.0135592	0.0284735
IRAK2	130.628	0.906607	0.198898	4.55815	5.16E-06	2.13E-05
PPP1CB	9573.47	0.906271	0.0729312	12.4264	1.88E-35	2.12E-33
KLF5	6285.52	0.903847	0.0867231	10.4222	1.96E-25	8.09E-24
LCA5	287.807	0.90372	0.119904	7.537	4.81E-14	5.91E-13
TUBE1	269.09	0.902459	0.127204	7.09456	1.30E-12	1.32E-11
ZNF862	676.632	0.902401	0.117019	7.71159	1.24E-14	1.64E-13
GK5	772.353	0.901679	0.120693	7.47083	7.97E-14	9.52E-13
FIGNL2	62.7677	0.901049	0.282953	3.18445	0.00145031	0.00383205
ELK3	2270	0.899117	0.116347	7.72792	1.09E-14	1.45E-13
KSR1	1747.79	0.898976	0.12827	7.00846	2.41E-12	2.35E-11
HS3ST3B1	18.4082	0.898836	0.378503	2.37471	0.0175628	0.0358367
TMEM191C	45.1372	0.898501	0.250081	3.59284	0.00032709	0.000974872
HCG4B	58.1751	0.898192	0.334863	2.68226	0.00731257	0.016427
NOTCH2	3027.69	0.897709	0.0921339	9.74353	1.97E-22	5.90E-21
EDA	169.06	0.897565	0.146948	6.10805	1.01E-09	7.02E-09
LINC00847	157.543	0.897053	0.131913	6.80036	1.04E-11	9.40E-11
CNFN	283.819	0.896694	0.274846	3.26254	0.0011042	0.00298014
FZD10	526.204	0.895173	0.190961	4.68773	2.76E-06	1.19E-05
DOCK6	2332.6	0.894527	0.163504	5.47098	4.48E-08	2.50E-07
ANKZF1	1497.68	0.893752	0.136025	6.57049	5.02E-11	4.11E-10
SERPINF1	940.534	0.893659	0.178186	5.01531	5.29E-07	2.54E-06
LINC00893	136.743	0.893632	0.251962	3.54669	0.000390104	0.001147
PARP10	335.034	0.893398	0.191511	4.665	3.09E-06	1.32E-05
YJEFN3	76.3614	0.893185	0.33976	2.62887	0.00856684	0.0189404
FOXP2	365.828	0.89296	0.2068	4.31799	1.57E-05	5.95E-05
FAM24B	26.223	0.892807	0.356147	2.50685	0.0121814	0.0258934
RAET1E-AS1	127.003	0.892427	0.214585	4.15885	3.20E-05	0.000114504
PDZRN3	46.7616	0.891525	0.296609	3.00573	0.00264944	0.00660827
ZNF713	88.4851	0.89143	0.194964	4.57227	4.82E-06	2.00E-05
KCMF1	2468.81	0.891415	0.0885464	10.0672	7.71E-24	2.69E-22
STXBP5-AS1	45.7747	0.890898	0.215962	4.12525	3.70E-05	0.000131341
NDUFA4L2	11091.9	0.89051	0.143922	6.18745	6.11E-10	4.38E-09
SLC19A2	581.511	0.889854	0.142052	6.26426	3.75E-10	2.75E-09
SNX18	1074.46	0.889389	0.0944676	9.41475	4.74E-21	1.21E-19
SMURF1	1761.48	0.889296	0.0892708	9.96179	2.24E-23	7.43E-22
MEX3D	6187.07	0.889188	0.0734954	12.0985	1.07E-33	1.04E-31
RAB33B	467.946	0.888665	0.117553	7.55968	4.04E-14	5.01E-13
COL21A1	666.569	0.888542	0.117354	7.57146	3.69E-14	4.60E-13
SLC11A2	1814.08	0.888485	0.0716076	12.4077	2.37E-35	2.63E-33
LGALS3	4401.3	0.888398	0.136589	6.50415	7.81E-11	6.25E-10
NPIPB3	352.929	0.888226	0.347415	2.55668	0.0105678	0.0228074
CCNY	4254.57	0.887679	0.0848216	10.4652	1.25E-25	5.28E-24
KRT15	23408.5	0.886776	0.145316	6.1024	1.04E-09	7.25E-09
ZNF420	207.531	0.886725	0.125962	7.03965	1.93E-12	1.90E-11
RAG1	56.0336	0.886625	0.201547	4.3991	1.09E-05	4.23E-05
TRIM74	18.7585	0.886581	0.394646	2.24652	0.0246706	0.0483052
ALX3	41.9841	0.886291	0.293166	3.02317	0.00250143	0.00626578
LOC284023	124.071	0.886214	0.161096	5.50117	3.77E-08	2.13E-07
ZNF560	135.115	0.886136	0.227257	3.89926	9.65E-05	0.000315956
RGPD8	173.903	0.886032	0.237474	3.73107	0.000190664	0.000592378
HBP1	1281.33	0.885606	0.0870719	10.171	2.67E-24	9.82E-23
PERP	25896.3	0.885353	0.101438	8.72799	2.59E-18	5.11E-17
P2RY1	98.4588	0.885103	0.285008	3.10554	0.00189932	0.00489425
KIAA1107	83.4179	0.885044	0.191829	4.6137	3.96E-06	1.66E-05
ANO9	1255.63	0.884827	0.279651	3.16404	0.00155597	0.00408416
IL10	57.8256	0.883875	0.260458	3.39353	0.00068997	0.00194332
CDKL3	32.8938	0.883422	0.292834	3.0168	0.00255455	0.0063937
METTL21B	220.706	0.88223	0.131532	6.70734	1.98E-11	1.72E-10
CELSR1	7473.28	0.881642	0.102302	8.61799	6.81E-18	1.27E-16
FAM214B	1312.59	0.881074	0.0979991	8.99063	2.46E-19	5.30E-18
RARG	1005.21	0.880791	0.120957	7.28187	3.29E-13	3.62E-12
ARFGAP3	1994.89	0.880686	0.0851742	10.3398	4.65E-25	1.88E-23
TEX22	17.7478	0.880655	0.354989	2.48079	0.0131091	0.0276397
LCAT	287.874	0.880612	0.253509	3.4737	0.000513341	0.0014785
SKAP2	277.861	0.880548	0.121397	7.25343	4.06E-13	4.42E-12
LIFR	1031.12	0.880379	0.101144	8.70424	3.20E-18	6.22E-17
FAM83E	1488.21	0.879412	0.174938	5.027	4.98E-07	2.40E-06
WNT7A	78.5493	0.879225	0.211915	4.14896	3.34E-05	0.000119244
LRIG2	380.045	0.87911	0.106333	8.26756	1.37E-16	2.21E-15
CYP1A1	3695.02	0.878257	0.158962	5.52495	3.30E-08	1.88E-07
MACC1	3719.63	0.878064	0.129851	6.76209	1.36E-11	1.21E-10
SLC25A36	3290.53	0.876631	0.11759	7.45495	8.99E-14	1.06E-12
LOC729737	503.04	0.876191	0.195902	4.47259	7.73E-06	3.09E-05
ESPN	133.714	0.873933	0.226654	3.8558	0.000115352	0.000372785
CRELD1	1207.92	0.87343	0.139883	6.24401	4.26E-10	3.11E-09
GTPBP2	3119.96	0.872939	0.0873196	9.99705	1.57E-23	5.25E-22
LOC100862671	1495.03	0.872756	0.131504	6.63673	3.21E-11	2.70E-10
WWC2-AS2	14.8422	0.872243	0.358314	2.43429	0.0149209	0.0310269
BMP2	406.284	0.872028	0.212384	4.10591	4.03E-05	0.000141707
TMEM255A	60.2465	0.871533	0.251882	3.46008	0.000540009	0.00154841
XPOT	3629.67	0.871297	0.110506	7.88462	3.15E-15	4.41E-14
ETS1	525.892	0.870708	0.133183	6.5377	6.25E-11	5.06E-10
LOC284581	32.898	0.87008	0.283133	3.07305	0.00211885	0.00539911
PCMTD1	1617.63	0.869705	0.0977691	8.8955	5.82E-19	1.22E-17
MAP1B	1384.87	0.869594	0.133245	6.52629	6.74E-11	5.43E-10
ABCA12	994.546	0.869413	0.143722	6.04925	1.46E-09	9.89E-09
ZNF665	36.1293	0.869328	0.286028	3.03931	0.00237117	0.00596741
HDAC5	1035.92	0.868842	0.129835	6.69189	2.20E-11	1.90E-10
CD24	41959.2	0.86856	0.10562	8.22342	1.98E-16	3.14E-15
CREB3L2	2851.99	0.868304	0.0755659	11.4907	1.47E-30	1.05E-28
C6orf15	945.904	0.867943	0.210304	4.12709	3.67E-05	0.000130374
SLC22A17	614.773	0.86764	0.142184	6.10223	1.05E-09	7.26E-09
DSG2	12822.9	0.867111	0.0965003	8.98558	2.57E-19	5.53E-18
PPDPF	8622.26	0.866884	0.109289	7.93205	2.16E-15	3.05E-14
PIGA	501.646	0.866502	0.138813	6.24221	4.31E-10	3.14E-09
SLC16A11	48.0918	0.866014	0.23907	3.62243	0.000291853	0.000877949
FAM228B	29.0661	0.865871	0.369901	2.34081	0.0192417	0.0388649
SPRY3	48.2126	0.865737	0.316732	2.73334	0.00626952	0.0142738
TMF1	1695.51	0.865718	0.105754	8.18616	2.70E-16	4.22E-15
MBOAT1	529.253	0.86551	0.174593	4.95729	7.15E-07	3.36E-06
ANKRA2	532.772	0.865411	0.122379	7.07156	1.53E-12	1.54E-11
RDH13	500.247	0.865034	0.148188	5.83742	5.30E-09	3.37E-08
ATP2B4	3474.53	0.864715	0.0935767	9.24071	2.45E-20	5.77E-19
C1QTNF3	78.6488	0.862653	0.248447	3.47219	0.000516239	0.00148639
LOC100288152	672.44	0.862095	0.287389	2.99975	0.00270199	0.00672322
LOC100506548	2676.86	0.861485	0.15332	5.61885	1.92E-08	1.14E-07
BRAF	745.388	0.861179	0.107029	8.04625	8.54E-16	1.26E-14
FBXO44	452.748	0.858645	0.150036	5.72291	1.05E-08	6.43E-08
IRF6	4819.1	0.858077	0.112174	7.64951	2.02E-14	2.59E-13
MBOAT2	1464	0.857374	0.127942	6.70126	2.07E-11	1.79E-10
PORCN	684.586	0.856799	0.137806	6.21745	5.05E-10	3.66E-09
XIST	6580.59	0.856777	0.159721	5.3642	8.13E-08	4.37E-07
PCK2	930.425	0.855458	0.142001	6.02432	1.70E-09	1.15E-08
SYTL5	201.906	0.855336	0.226604	3.77458	0.000160277	0.000505252
OXTR	37.0357	0.855015	0.281006	3.04269	0.00234472	0.00590719
ZSWIM6	564.584	0.854938	0.116988	7.30795	2.71E-13	3.02E-12
LOC102724164	169.547	0.854366	0.201013	4.25031	2.13E-05	7.87E-05
AXL	424.483	0.854211	0.127652	6.69171	2.21E-11	1.90E-10
FEM1C	1416.46	0.853309	0.10787	7.91056	2.56E-15	3.60E-14
KDM6B	3640.85	0.852302	0.103082	8.26822	1.36E-16	2.20E-15
RICTOR	821.227	0.852273	0.0930154	9.16272	5.06E-20	1.17E-18
DLL1	203.94	0.85227	0.192839	4.4196	9.89E-06	3.88E-05
QSOX1	14838.2	0.852183	0.113423	7.51329	5.77E-14	7.01E-13
CRMP1	56.6409	0.851584	0.200139	4.25497	2.09E-05	7.72E-05
JMJD1C	1431.44	0.851497	0.0885243	9.61879	6.66E-22	1.87E-20
ZNF836	96.2049	0.851333	0.159819	5.32686	9.99E-08	5.32E-07
GALK1	507.7	0.851252	0.133821	6.36111	2.00E-10	1.52E-09
MAF	2252.86	0.851185	0.139001	6.12359	9.15E-10	6.41E-09
OBSCN	2018.81	0.851154	0.169234	5.02946	4.92E-07	2.38E-06
LOC113230	79.8303	0.850375	0.218839	3.88585	0.000101974	0.000332822
TMEM81	37.3785	0.850234	0.262959	3.23333	0.00122356	0.0032768
SLC2A1-AS1	187.596	0.850175	0.137653	6.17621	6.57E-10	4.69E-09
ZNF84	1170.99	0.84981	0.0910253	9.33597	1.00E-20	2.45E-19
LOC101929469	14.7585	0.849546	0.367184	2.31368	0.0206852	0.0414367
NEBL	2136.21	0.849489	0.0767568	11.0673	1.81E-28	1.07E-26
CSAD	317.871	0.848957	0.245106	3.46363	0.000532948	0.00153097
DLEC1	30.1262	0.848884	0.307181	2.76346	0.00571916	0.013134
TOR4A	1619.86	0.848418	0.160693	5.27975	1.29E-07	6.78E-07
LOC101927999	83.322	0.846785	0.265235	3.19258	0.00141006	0.00373256
ZBED6	315.858	0.846385	0.179954	4.70333	2.56E-06	1.10E-05
BLNK	310.6	0.846337	0.140827	6.00976	1.86E-09	1.25E-08
DBH-AS1	14.1369	0.845344	0.377578	2.23886	0.0251651	0.04914
AHDC1	3877.42	0.844962	0.0738969	11.4343	2.82E-30	1.98E-28
CTTNBP2NL	1300.04	0.844808	0.123545	6.83804	8.03E-12	7.34E-11
SOX9	2756.49	0.84478	0.0758804	11.133	8.66E-29	5.25E-27
URAHP	124.577	0.844586	0.23857	3.5402	0.000399825	0.00117337
EPOR	909.861	0.844392	0.162511	5.19592	2.04E-07	1.04E-06
VEGFB	1159.44	0.844052	0.0999606	8.44384	3.07E-17	5.28E-16
ZNF83	741.245	0.843464	0.202072	4.17408	2.99E-05	0.000107618
HSFX1	24.937	0.843341	0.2957	2.85202	0.00434427	0.0103023
LINC00908	42.8217	0.842977	0.311798	2.7036	0.00685925	0.0154885
CBX7	146.479	0.842477	0.201057	4.19025	2.79E-05	0.000100811
PFKP	4852.11	0.842074	0.112862	7.46107	8.58E-14	1.02E-12
ZNF699	128.789	0.841272	0.196495	4.28139	1.86E-05	6.92E-05
ATP1B1	8219.17	0.841129	0.0801311	10.4969	8.93E-26	3.87E-24
GOLGA2	3412.36	0.841054	0.103215	8.14853	3.68E-16	5.68E-15
KLF9	226.513	0.840778	0.16962	4.95682	7.17E-07	3.37E-06
TMEM191B	34.03	0.840273	0.270478	3.10662	0.00189237	0.00488019
KIAA0355	733.1	0.839106	0.093005	9.02216	1.84E-19	4.03E-18
GARNL3	146.342	0.838895	0.159582	5.25681	1.47E-07	7.64E-07
RNF149	1575.39	0.838335	0.10323	8.12107	4.62E-16	7.04E-15
C7orf13	226.324	0.838091	0.115943	7.2285	4.88E-13	5.25E-12
CCT6P3	186.975	0.837894	0.185523	4.51639	6.29E-06	2.55E-05
CBLB	712.495	0.837447	0.0951411	8.80216	1.34E-18	2.71E-17
FAM126B	626.87	0.83743	0.142186	5.88966	3.87E-09	2.50E-08
ZBTB43	833.081	0.837353	0.121822	6.87357	6.26E-12	5.81E-11
SOX4	8261.69	0.837263	0.082437	10.1564	3.10E-24	1.13E-22
PDXDC2P	345.357	0.836754	0.235919	3.54679	0.000389961	0.00114676
CEACAM1	856.226	0.836713	0.114833	7.28633	3.19E-13	3.51E-12
HS1BP3	464.149	0.83653	0.105384	7.93791	2.06E-15	2.92E-14
KCNJ14	29.2816	0.836247	0.306132	2.73165	0.00630178	0.0143315
RGPD5	582.729	0.835972	0.305406	2.73725	0.00619554	0.0141225
IFI6	1891.63	0.835813	0.357242	2.33963	0.0193031	0.0389511
GPSM3	108.981	0.834785	0.227287	3.67283	0.00023988	0.000732431
HLA-E	4574.29	0.83335	0.0975889	8.5394	1.35E-17	2.41E-16
LOC100287467	27.6162	0.832907	0.272801	3.05317	0.00226438	0.00573408
CA3	32.574	0.832789	0.326497	2.55068	0.0107514	0.0231824
TSPO	1662.87	0.832424	0.140406	5.92869	3.05E-09	2.00E-08
VWA7	184.906	0.832396	0.1511	5.50889	3.61E-08	2.05E-07
PCED1B	60.3556	0.831126	0.242306	3.43008	0.000603411	0.00171603
YBX3	9245.5	0.830906	0.0940662	8.83321	1.02E-18	2.07E-17
EVPL	6945.29	0.82948	0.14437	5.74551	9.16E-09	5.67E-08
C11orf80	517.445	0.828981	0.142636	5.81185	6.18E-09	3.90E-08
ZNF204P	269.891	0.82846	0.116364	7.11957	1.08E-12	1.11E-11
SYTL3	289.814	0.828438	0.16537	5.00961	5.45E-07	2.61E-06
ZNF454	40.5497	0.828002	0.256597	3.22685	0.00125159	0.00334424
RBPJ	2206.38	0.82746	0.118007	7.01193	2.35E-12	2.29E-11
KLK12	533.601	0.826977	0.200127	4.13227	3.59E-05	0.000127686
SLC1A5	6531.89	0.82691	0.120008	6.89043	5.56E-12	5.19E-11
NOTCH3	11307.6	0.826601	0.0882286	9.36886	7.33E-21	1.83E-19
ARHGAP32	1877.89	0.826408	0.093431	8.84512	9.14E-19	1.88E-17
NUFIP2	2779.84	0.825687	0.123897	6.66433	2.66E-11	2.27E-10
CXXC4	106.647	0.825216	0.225285	3.66299	0.000249287	0.000758544
NPIPB4	295.6	0.824917	0.217083	3.80001	0.000144689	0.000459436
ZNF554	152.626	0.824861	0.178371	4.6244	3.76E-06	1.58E-05
SLFN5	1399.64	0.824716	0.138245	5.96563	2.44E-09	1.61E-08
ALCAM	12775.4	0.824306	0.100563	8.19693	2.47E-16	3.89E-15
RNF150	25.7259	0.82409	0.355763	2.3164	0.0205362	0.0411647
TBC1D9	967.299	0.823883	0.0893719	9.2186	3.01E-20	7.03E-19
PLXNA3	2562.77	0.823624	0.141342	5.82718	5.64E-09	3.57E-08
LYSMD3	835.732	0.823359	0.136397	6.0365	1.57E-09	1.07E-08
PTPRJ	644.999	0.823299	0.0891043	9.23973	2.47E-20	5.80E-19
CDA	77.2353	0.822676	0.244106	3.37016	0.000751245	0.00210107
TMEM106B	3177.29	0.822509	0.11763	6.99234	2.70E-12	2.62E-11
CLIC5	310.963	0.822383	0.190489	4.31723	1.58E-05	5.97E-05
TGFBI	1319.25	0.822002	0.131637	6.24444	4.25E-10	3.10E-09
ZFP28	289.873	0.822	0.122757	6.69614	2.14E-11	1.85E-10
LOC100996506	90.3425	0.82184	0.219273	3.74801	0.00017824	0.000556915
SPINK5	4419.01	0.821425	0.181237	4.53231	5.83E-06	2.38E-05
DPYD	225.61	0.820805	0.15004	5.47056	4.49E-08	2.51E-07
TTLL3	417.506	0.820649	0.249142	3.2939	0.000988083	0.00268922
CPEB4	915.896	0.820479	0.121132	6.77344	1.26E-11	1.12E-10
LOC101928714	53.4957	0.81976	0.359078	2.28296	0.022433	0.044459
SBF1	6860.52	0.819269	0.111401	7.35425	1.92E-13	2.19E-12
CECR1	86.1791	0.81758	0.236276	3.46027	0.000539627	0.00154755
SIN3B	1736.93	0.81715	0.161539	5.05854	4.22E-07	2.06E-06
LRP11	1541.77	0.816202	0.0638531	12.7825	2.05E-37	2.87E-35
PMEPA1	217.749	0.816164	0.172729	4.72512	2.30E-06	1.00E-05
CYTL1	75.6178	0.815836	0.340702	2.39457	0.0166398	0.0341506
RASSF1	543.864	0.815787	0.166446	4.9012	9.53E-07	4.37E-06
NOS1AP	47.4091	0.815695	0.239955	3.39936	0.000675433	0.00190725
CMIP	2428.94	0.815504	0.0767818	10.6211	2.38E-26	1.11E-24
LPAR3	744.06	0.815263	0.149909	5.43839	5.38E-08	2.96E-07
SBF2-AS1	98.3825	0.815183	0.157065	5.1901	2.10E-07	1.07E-06
ANO8	1028.92	0.815093	0.137083	5.94597	2.75E-09	1.81E-08
TEF	975.587	0.814188	0.111521	7.30074	2.86E-13	3.18E-12
HCAR2	840.373	0.814141	0.170234	4.78248	1.73E-06	7.66E-06
HSPA13	1473.35	0.813382	0.130354	6.23977	4.38E-10	3.19E-09
ZBTB21	544.626	0.812071	0.12598	6.44606	1.15E-10	8.99E-10
SIX4	419.309	0.81201	0.106279	7.64039	2.17E-14	2.77E-13
DENND3	210.91	0.811834	0.169954	4.7768	1.78E-06	7.87E-06
DTNA	540.077	0.81119	0.10403	7.79764	6.31E-15	8.56E-14
SEC24A	1100.87	0.810706	0.153129	5.29427	1.19E-07	6.28E-07
IPCEF1	65.1968	0.810642	0.260983	3.10611	0.00189567	0.00488552
IGF2BP2	3156.02	0.810299	0.0769609	10.5287	6.37E-26	2.82E-24
IDS	6163.47	0.810003	0.0892409	9.07659	1.12E-19	2.48E-18
PEAK1	633.037	0.808762	0.0821499	9.84495	7.21E-23	2.26E-21
DSC2	10195.2	0.808568	0.114991	7.0316	2.04E-12	2.01E-11
LOC101930307	40.5547	0.807784	0.297223	2.71777	0.00657233	0.0148933
ZNF285	94.3617	0.80774	0.177163	4.5593	5.13E-06	2.11E-05
PHF1	1404.01	0.8077	0.181261	4.456	8.35E-06	3.32E-05
S1PR1	52.878	0.807646	0.30953	2.60927	0.00907358	0.0198988
INADL	1793.08	0.807308	0.0912988	8.84248	9.36E-19	1.92E-17
ADSSL1	81.5537	0.807224	0.188092	4.29165	1.77E-05	6.64E-05
THBS3	942.226	0.807055	0.153616	5.25372	1.49E-07	7.76E-07
LOC100134822	55.7415	0.807008	0.320941	2.5145	0.01192	0.0254126
DSG3	3888.52	0.806573	0.166027	4.85809	1.19E-06	5.36E-06
TMEM51	213.116	0.806503	0.199719	4.03819	5.39E-05	0.000185153
SECTM1	91.3175	0.806453	0.264292	3.05137	0.00227798	0.00576616
NFKBIZ	2132.09	0.806233	0.118925	6.77933	1.21E-11	1.08E-10
PPIEL	101.375	0.806175	0.251669	3.20332	0.00135854	0.00360585
NAT6	156.866	0.806074	0.195228	4.12889	3.65E-05	0.000129479
KRT23	514.158	0.805978	0.181475	4.44125	8.94E-06	3.54E-05
INSR	584.271	0.805765	0.215181	3.74459	0.000180691	0.000564104
CAMSAP3	1944.66	0.804916	0.135757	5.92909	3.05E-09	1.99E-08
AMN1	400.589	0.804783	0.112124	7.17764	7.09E-13	7.44E-12
LAMA2	126.817	0.804029	0.195721	4.10804	3.99E-05	0.000140554
RFX2	183.416	0.80397	0.16379	4.90853	9.18E-07	4.23E-06
SLC35E4	48.1061	0.803687	0.232878	3.45111	0.000558293	0.00159765
BTG2	1605.58	0.803023	0.109227	7.35185	1.95E-13	2.23E-12
FBXL20	526.225	0.802921	0.11374	7.05924	1.67E-12	1.67E-11
LOC100289495	66.1779	0.802796	0.216097	3.71499	0.000203214	0.000628243
CLDN7	8633.69	0.802783	0.07888	10.1773	2.50E-24	9.24E-23
ETNK2	312.43	0.80252	0.124789	6.43104	1.27E-10	9.86E-10
PPP1R3E	204.939	0.80246	0.195062	4.11387	3.89E-05	0.00013742
SEPT5-GP1BB	99.4841	0.802327	0.325106	2.46789	0.0135912	0.0285343
HIST1H2AC	347.633	0.801973	0.17197	4.66345	3.11E-06	1.33E-05
PKN1	2506.9	0.801785	0.153043	5.23894	1.62E-07	8.38E-07
PCDH19	162.03	0.801774	0.251722	3.18516	0.00144673	0.00382422
SEPSECS	226.76	0.801574	0.148067	5.41357	6.18E-08	3.38E-07
RBM33	1857.1	0.801555	0.153489	5.22224	1.77E-07	9.12E-07
UBR4	2547.75	0.801436	0.124541	6.43511	1.23E-10	9.62E-10
BCAT1	6269.04	0.801227	0.16451	4.87038	1.11E-06	5.06E-06
AKAP11	1529.11	0.801146	0.109347	7.32667	2.36E-13	2.66E-12
KIAA0907	1260.03	0.800632	0.120435	6.64785	2.97E-11	2.52E-10
ZNF805	234.843	0.800116	0.129884	6.16022	7.26E-10	5.16E-09
GNA14	102.181	0.79943	0.190884	4.18804	2.81E-05	0.000101717
EPG5	686.871	0.799428	0.0993851	8.04374	8.71E-16	1.29E-14
GJC2	20.9334	0.798153	0.317879	2.51087	0.0120434	0.0256392
EVA1C	49.2871	0.79742	0.252517	3.15788	0.0015892	0.00416497
PBXIP1	2799.9	0.797273	0.079446	10.0354	1.07E-23	3.65E-22
EGF	333.336	0.796848	0.123622	6.44586	1.15E-10	9.00E-10
CHD6	1752.47	0.796401	0.0744266	10.7005	1.01E-26	4.93E-25
SHF	253.701	0.796384	0.115681	6.88431	5.81E-12	5.41E-11
SNTB1	2016.57	0.796126	0.119069	6.68626	2.29E-11	1.97E-10
DKFZp434J0226	62.6731	0.795686	0.281478	2.82682	0.00470133	0.0110636
GOLGA8O	91.5928	0.79568	0.304023	2.61717	0.00886614	0.0195101
AK4	1870.17	0.795202	0.108461	7.33167	2.27E-13	2.57E-12
USP25	1430.15	0.794642	0.0848161	9.369	7.32E-21	1.83E-19
MAGED4	594.512	0.79461	0.227075	3.49932	0.000466448	0.00135279
LIX1L	140.991	0.794441	0.15018	5.28992	1.22E-07	6.42E-07
RBMS2	1963.91	0.794251	0.129551	6.13081	8.74E-10	6.14E-09
RAP2B	2618.08	0.794106	0.0844033	9.40847	5.03E-21	1.27E-19
ZNF182	289.708	0.79361	0.138763	5.71919	1.07E-08	6.56E-08
P4HA2	2363.75	0.793473	0.0941959	8.42365	3.65E-17	6.22E-16
PPP2R5B	620.652	0.79304	0.0953831	8.31426	9.23E-17	1.52E-15
ZXDA	129.983	0.792959	0.165084	4.80336	1.56E-06	6.95E-06
CSF1	484.367	0.792386	0.125811	6.29821	3.01E-10	2.24E-09
PDE9A	389.226	0.792259	0.141446	5.60112	2.13E-08	1.25E-07
ZBTB4	4866.49	0.79223	0.0676844	11.7048	1.21E-31	9.65E-30
RHOV	3612.19	0.792022	0.106737	7.42031	1.17E-13	1.36E-12
VCAN	2710.14	0.790182	0.145778	5.42045	5.94E-08	3.26E-07
FOXJ2	871.656	0.79015	0.0878648	8.9928	2.41E-19	5.20E-18
B3GALT4	258.226	0.789791	0.157111	5.02697	4.98E-07	2.40E-06
HES1	2742.39	0.789751	0.115821	6.8187	9.19E-12	8.32E-11
CLIP3	170.499	0.789668	0.143208	5.51414	3.50E-08	1.99E-07
UBA7	52.3506	0.789377	0.265796	2.96986	0.00297932	0.00735277
FAM131A	498.594	0.788724	0.0879121	8.97173	2.92E-19	6.25E-18
SYT17	367.078	0.788372	0.0904033	8.72061	2.77E-18	5.42E-17
P4HA2-AS1	40.6015	0.787684	0.209434	3.76101	0.000169227	0.0005315
TRIB1	896.117	0.786967	0.154822	5.08305	3.71E-07	1.82E-06
TOB1	1514.16	0.786659	0.109116	7.2094	5.62E-13	5.97E-12
SAMD8	830.397	0.786322	0.0998724	7.87326	3.46E-15	4.81E-14
UBE2L6	274.646	0.785701	0.139902	5.61609	1.95E-08	1.15E-07
SLC2A10	663.99	0.785265	0.135615	5.7904	7.02E-09	4.41E-08
EIF4EBP1	1934.29	0.7846	0.125156	6.26898	3.63E-10	2.67E-09
ZNF667	201.579	0.784405	0.109375	7.17169	7.41E-13	7.75E-12
SETD5	4341.44	0.783553	0.128323	6.1061	1.02E-09	7.10E-09
ZNF516	1646.63	0.783104	0.114394	6.84568	7.61E-12	6.98E-11
LGR5	59.979	0.783047	0.263127	2.97593	0.00292104	0.00722416
FGFRL1	1721.38	0.783005	0.123193	6.35592	2.07E-10	1.57E-09
ZNF19	83.8429	0.782821	0.186073	4.20706	2.59E-05	9.41E-05
FBXO48	52.4805	0.782763	0.22771	3.43755	0.000587006	0.00167297
ARPP21	21.4502	0.781983	0.347389	2.25103	0.0243837	0.0478184
C10orf10	166.797	0.781913	0.269252	2.90402	0.00368401	0.00888828
PCDH18	560.093	0.781873	0.182033	4.29523	1.75E-05	6.54E-05
SPON2	411.357	0.781794	0.175181	4.46279	8.09E-06	3.22E-05
GOLGA3	2711.3	0.781738	0.123174	6.34659	2.20E-10	1.66E-09
PELI2	312.993	0.781609	0.197693	3.95365	7.70E-05	0.000256738
ZNF606	452.432	0.781482	0.0710933	10.9923	4.16E-28	2.35E-26
YPEL3	1067.62	0.781332	0.146642	5.32818	9.92E-08	5.29E-07
CTIF	1386.94	0.780839	0.10447	7.4743	7.76E-14	9.29E-13
TMEM9B-AS1	57.9499	0.780734	0.207377	3.7648	0.00016668	0.000524029
NFKBIL1	914.102	0.780603	0.127248	6.13451	8.54E-10	6.01E-09
HELZ2	901.059	0.780531	0.108026	7.22537	5.00E-13	5.37E-12
SBNO2	4030.02	0.77993	0.0722291	10.798	3.52E-27	1.80E-25
DNM1	131.085	0.779514	0.160609	4.85349	1.21E-06	5.49E-06
SLC25A21	202.551	0.778746	0.125618	6.19931	5.67E-10	4.08E-09
CGN	2739.62	0.778551	0.117245	6.64035	3.13E-11	2.64E-10
ZCCHC6	960.39	0.778197	0.108546	7.16926	7.54E-13	7.87E-12
RIOK3	2188.17	0.777939	0.10992	7.07735	1.47E-12	1.48E-11
ZFC3H1	1046.85	0.77712	0.114277	6.80033	1.04E-11	9.40E-11
LOC100630923	449.982	0.776562	0.165956	4.67932	2.88E-06	1.23E-05
CRIPAK	248.9	0.775999	0.1799	4.3135	1.61E-05	6.06E-05
ZBTB46	91.2347	0.775921	0.192423	4.03237	5.52E-05	0.000189314
PKP1	10106.9	0.775494	0.178386	4.34729	1.38E-05	5.27E-05
SPEG	162.451	0.775194	0.295205	2.62596	0.00864062	0.019083
ZNF135	154.031	0.77497	0.200721	3.86094	0.000112953	0.000365981
ELL2	1601.87	0.77491	0.138742	5.58526	2.33E-08	1.36E-07
NPIPB5	779.021	0.774815	0.298735	2.59366	0.00949615	0.020714
C20orf112	904.819	0.774781	0.119067	6.5071	7.66E-11	6.14E-10
RPL32P3	102.497	0.774013	0.195676	3.95558	7.64E-05	0.000254964
ZFAS1	5798.02	0.774009	0.135542	5.71047	1.13E-08	6.88E-08
VWA1	7332.37	0.773899	0.103076	7.50806	6.00E-14	7.28E-13
MYO9A	692.534	0.773857	0.100436	7.70495	1.31E-14	1.72E-13
GATAD1	1644.55	0.773538	0.107058	7.2254	5.00E-13	5.37E-12
GAN	154.967	0.773412	0.170703	4.53074	5.88E-06	2.39E-05
CDK19	968.371	0.773337	0.0908774	8.50968	1.74E-17	3.07E-16
ROBO2	444.603	0.773065	0.184778	4.18376	2.87E-05	0.000103415
UFM1	3028.48	0.772983	0.11748	6.57969	4.71E-11	3.88E-10
[truncated: 7,622 more rows]

## Sheet: hypoxiaHIF1a_vs_hypoxiaNTC_DEGs
	baseMean	log2FoldChange	lfcSE	stat	pvalue	padj
CDRT4	131.126	-6.5677	2.03197	-3.23219	0.00122846	0.00599502
TMEM189-UBE2V1	4.97734	-5.06877	1.51638	-3.34267	0.000829759	0.00434013
MEI1	1.62009	-4.08593	1.57681	-2.59127	0.00956229	0.0324174
LOC101928722	2.22567	-4.04217	1.50322	-2.68902	0.00716629	0.0255566
LOC646513	3.59836	-3.81133	1.17282	-3.24971	0.00115523	0.00569167
SSTR4	9.87304	-3.78415	0.855161	-4.42507	9.64E-06	9.94E-05
SOX10	2.19375	-3.73815	1.33583	-2.79837	0.00513606	0.0195777
AQP6	9.917	-3.69069	0.78643	-4.69296	2.69E-06	3.26E-05
PRSS45	6.13309	-3.59469	0.849328	-4.23239	2.31E-05	0.000209849
CAPZA3	1.71183	-3.54773	1.4727	-2.40901	0.0159961	0.0490266
RP11-474D1.3	8.41987	-3.42553	0.848794	-4.03576	5.44E-05	0.000435692
WNT8B	1.77655	-3.39303	1.28828	-2.63378	0.00844403	0.0292398
PRH2	2.25458	-3.36218	1.14557	-2.93495	0.00333604	0.013732
NALCN-AS1	3.07921	-3.30716	1.13971	-2.90175	0.00371083	0.015017
ABHD12B	1.66649	-3.28732	1.34435	-2.44528	0.014474	0.0452562
GABRB1	4.5765	-3.27559	0.995151	-3.29155	0.000996374	0.0050359
SOHLH2	5.8168	-3.24341	1.17432	-2.76196	0.00574558	0.0214645
UPK3A	3.25584	-3.24139	1.00193	-3.23516	0.00121576	0.00594269
FAM181A-AS1	4.57657	-3.14182	1.0407	-3.01895	0.00253653	0.010928
TIAF1	35.6093	-3.10965	0.8535	-3.64341	0.00026905	0.0016787
RNF126P1	3.28975	-3.10374	0.973239	-3.18908	0.00142726	0.00680456
XKR5	2.92088	-3.09685	1.17478	-2.63611	0.00838626	0.0290659
LOC102724197	3.76724	-3.08839	1.07343	-2.87712	0.00401326	0.016021
LOC101927546	3.02305	-3.0684	1.03374	-2.96826	0.00299492	0.01259
LOC101929374	6.40078	-3.05063	0.873021	-3.49434	0.000475243	0.00269117
LOC102724192	4.64245	-2.99871	0.808175	-3.71047	0.000206871	0.00134728
GUCY2D	5.4832	-2.96576	0.827955	-3.58203	0.000340929	0.00203945
ARC	4.05817	-2.87999	0.908662	-3.16948	0.0015271	0.00718795
LOC102724402	2.98867	-2.87589	0.970113	-2.96449	0.0030319	0.0127217
FAM3B	42.0654	-2.86654	0.450753	-6.35946	2.02E-10	6.87E-09
LOC101930249	4.42616	-2.86396	1.11895	-2.55951	0.0104818	0.0349032
LOC149134	5.57005	-2.8569	0.932858	-3.06253	0.00219477	0.00974776
RP11-465B22.5	2.44337	-2.84096	1.16006	-2.44897	0.0143266	0.0449357
COL6A4P2	10.6991	-2.83442	0.678867	-4.17522	2.98E-05	0.000260078
ASTL	4.02414	-2.82361	0.791079	-3.56931	0.000357926	0.00212698
RP11-673E1.1	3.24657	-2.81192	1.01132	-2.78045	0.0054283	0.0204877
RNF112	7.37469	-2.78528	0.691263	-4.02927	5.60E-05	0.000445742
RHOH	3.17488	-2.74739	1.01376	-2.71011	0.00672608	0.0243242
CCR4	21.8913	-2.6744	1.00225	-2.6684	0.0076214	0.0269022
P2RY4	3.83335	-2.6643	0.981545	-2.71439	0.00663973	0.024143
MUC5AC	2212.25	-2.65325	0.478604	-5.54372	2.96E-08	6.08E-07
GUCA1A	7.4733	-2.58583	0.698779	-3.7005	0.000215176	0.0013943
SLC17A9	262.444	-2.57396	0.441534	-5.82957	5.56E-09	1.35E-07
HOXD1	4.89071	-2.55196	0.884156	-2.88632	0.00389771	0.0156447
RP4-669L17.10	29.4514	-2.55141	0.920167	-2.77277	0.00555821	0.0208903
RP6-191P20.4	6.41351	-2.53939	0.802768	-3.16329	0.00155996	0.00732076
LOC101926931	3.37443	-2.53255	0.83108	-3.04731	0.00230903	0.0101453
COL11A1	7.03445	-2.52374	0.878594	-2.87247	0.00407277	0.016199
LOC101927071	4.97266	-2.47574	0.937487	-2.64083	0.0082704	0.0287474
RP11-279F6.1	3.45554	-2.46024	0.979471	-2.5118	0.0120117	0.0389871
PNMA3	10.4671	-2.43387	0.488688	-4.98042	6.34E-07	9.41E-06
PRTN3	2.92725	-2.42844	0.92492	-2.62557	0.00865051	0.0298152
MYT1	10.3982	-2.42589	0.636531	-3.81111	0.000138347	0.000961212
LINC00479	5.50532	-2.41452	0.779918	-3.09586	0.0019624	0.0088639
LOC101927326	2.52361	-2.41446	0.97064	-2.4875	0.0128645	0.0412784
PADI1	547.228	-2.40917	0.535008	-4.50306	6.70E-06	7.28E-05
ALOX15B	227.14	-2.38836	0.187963	-12.7066	5.44E-37	6.11E-34
CD247	3.90646	-2.37936	0.97007	-2.45277	0.0141761	0.0446037
LOC101928262	22.6855	-2.37598	0.587111	-4.0469	5.19E-05	0.000417904
SNX29P1	5.00639	-2.37452	0.895429	-2.65183	0.00800573	0.0279788
IMPG1	7.57108	-2.35934	0.817901	-2.88463	0.00391875	0.0157126
LOC101927206	4.96419	-2.33815	0.961086	-2.43282	0.0149817	0.0465361
GPR133	5.08208	-2.3324	0.835311	-2.79225	0.00523426	0.0198452
SORCS3	92.3505	-2.32034	0.587345	-3.95055	7.80E-05	0.000593048
PRSS50	20.4084	-2.31401	0.539209	-4.2915	1.77E-05	0.00016736
TICAM2	23.4004	-2.31016	0.714216	-3.23455	0.00121836	0.00595215
AQP2	3.68113	-2.29543	0.86052	-2.66749	0.00764195	0.0269635
PDZD3	6.03536	-2.29309	0.845612	-2.71175	0.00669297	0.0242679
LTB	112.293	-2.28686	0.363922	-6.28394	3.30E-10	1.05E-08
LOC101926937	4.18117	-2.28663	0.894666	-2.55585	0.010593	0.0352082
LOC100128885	12.9428	-2.285	0.545698	-4.1873	2.82E-05	0.000248797
PI16	5.69692	-2.23218	0.917049	-2.43409	0.0149292	0.0464051
SFTPA1	651.758	-2.22493	0.297381	-7.48172	7.34E-14	4.66E-12
CHIA	65.033	-2.20954	0.535774	-4.12401	3.72E-05	0.000315478
CMAHP	55.5256	-2.20891	0.3264	-6.76749	1.31E-11	5.67E-10
LOC101928102	3.84106	-2.19977	0.840132	-2.61837	0.0088352	0.0303455
HIF1A	3781.6	-2.19831	0.11708	-18.7761	1.18E-78	2.13E-74
C19orf67	7.55723	-2.19493	0.824051	-2.66358	0.00773136	0.0272103
LOC389607	3.96745	-2.19103	0.907023	-2.41563	0.015708	0.0483413
HIF1A-AS2	646.502	-2.16611	0.12984	-16.683	1.74E-62	1.05E-58
PPFIA4	1005.72	-2.16595	0.298829	-7.24813	4.23E-13	2.38E-11
RPS10-NUDT3	82.5264	-2.16248	0.414437	-5.21788	1.81E-07	3.07E-06
PRSS56	25.6979	-2.14367	0.530997	-4.03707	5.41E-05	0.000433659
MMP9	12.7505	-2.13475	0.648405	-3.29231	0.000993686	0.00502514
CA9	1710.02	-2.13077	0.327352	-6.5091	7.56E-11	2.82E-09
RORC	39.2588	-2.12929	0.242284	-8.78838	1.52E-18	1.88E-16
ITLN2	17.53	-2.10722	0.609329	-3.45826	0.000543668	0.00302209
KIAA1751	45.5202	-2.10077	0.491728	-4.27222	1.94E-05	0.000180383
MGP	231.564	-2.08719	0.354717	-5.88409	4.00E-09	1.01E-07
SFTPA2	5478.92	-2.07215	0.153448	-13.5039	1.48E-41	2.43E-38
LOC283683	10.6868	-2.07081	0.651567	-3.17819	0.00148196	0.00702251
PDE3A	20.3655	-2.06664	0.83428	-2.47716	0.0132433	0.0422359
SERPINB4	6.85242	-2.06181	0.764617	-2.69652	0.0070068	0.0251273
AFF3	13.7924	-2.06171	0.486358	-4.23908	2.24E-05	0.00020462
SARDH	43.4944	-2.05719	0.286798	-7.17296	7.34E-13	3.96E-11
KRT16P2	868.61	-2.05637	0.326037	-6.30717	2.84E-10	9.26E-09
DEFA5	8.86006	-2.0393	0.698516	-2.91947	0.00350625	0.0142985
PRAM1	48.5063	-2.03928	0.37179	-5.48503	4.13E-08	8.27E-07
GABRA2	37.4228	-2.02897	0.439765	-4.61375	3.95E-06	4.56E-05
IGLON5	5.61725	-2.01857	0.614158	-3.28673	0.00101359	0.0051
GATA6-AS1	93.5076	-2.01827	0.333238	-6.05653	1.39E-09	3.90E-08
LINC00908	42.8217	-2.01713	0.337484	-5.97695	2.27E-09	6.06E-08
LOC101241902	5.39462	-2.01675	0.714638	-2.82206	0.00477159	0.0183813
HIF3A	500.183	-2.00934	0.351436	-5.71753	1.08E-08	2.47E-07
KISS1	6.34142	-2.00873	0.756836	-2.65412	0.00795164	0.0278168
ICAM2	8.55474	-1.99099	0.74796	-2.6619	0.00777009	0.0273199
NPY1R	11.974	-1.98914	0.597956	-3.32656	0.000879245	0.00453827
AC159540.1	10.4106	-1.98743	0.655008	-3.0342	0.00241171	0.0105073
LOC102724394	32.6223	-1.98131	0.515304	-3.84493	0.000120588	0.00085184
HLA-J	5.61144	-1.97607	0.652512	-3.0284	0.00245849	0.0106665
LAMB2P1	22.7983	-1.96322	0.494486	-3.97023	7.18E-05	0.000552433
CLDN11	49.1702	-1.94571	0.363951	-5.34607	8.99E-08	1.65E-06
MUC6	31.424	-1.94147	0.505448	-3.84109	0.00012249	0.000863722
UGT3A1	6.34107	-1.9366	0.797419	-2.42858	0.0151581	0.0469841
ABCB4	15.9858	-1.93554	0.387062	-5.0006	5.72E-07	8.56E-06
SULT1C4	10.6487	-1.93228	0.746959	-2.58686	0.00968549	0.0327671
FAM109B	96.5787	-1.93156	0.245322	-7.87359	3.45E-15	2.74E-13
DPY19L2	225.671	-1.90907	0.252131	-7.57172	3.68E-14	2.41E-12
LOC102723415	13.4653	-1.90797	0.64143	-2.97455	0.00293414	0.0123605
RDH16	10.9729	-1.90395	0.664475	-2.86534	0.00416566	0.0164719
JPH2	12.2811	-1.9002	0.667645	-2.84611	0.00442562	0.0172648
RNF183	252.251	-1.89834	0.233653	-8.12461	4.49E-16	4.11E-14
PRSS44	5.16312	-1.89425	0.701347	-2.70088	0.00691569	0.0248799
FER1L4	910.001	-1.87622	0.430742	-4.35578	1.33E-05	0.00013089
DHRS9	451.559	-1.85721	0.236958	-7.83771	4.59E-15	3.54E-13
HGFAC	12.0096	-1.84911	0.461377	-4.00781	6.13E-05	0.00048203
AC226118.1	11.3052	-1.8469	0.490392	-3.76616	0.000165779	0.00112106
FLJ43879	15.5375	-1.84664	0.589095	-3.1347	0.00172028	0.00792026
LINC00622	5.167	-1.84575	0.718436	-2.56913	0.0101955	0.0341331
GLYATL1	8.06369	-1.83339	0.584056	-3.13907	0.00169483	0.00783313
LOC102723927	7.81031	-1.83201	0.763448	-2.39965	0.0164107	0.0499992
CCR7	7.15985	-1.8251	0.654486	-2.78861	0.00529354	0.0200295
B3GALT2	180.211	-1.81886	0.262826	-6.92038	4.50E-12	2.10E-10
SLA	29.7159	-1.81793	0.459858	-3.95325	7.71E-05	0.00058739
GKN2	2414.11	-1.81213	0.507571	-3.5702	0.000356708	0.00212077
NAPSA	451.559	-1.80907	0.245528	-7.36809	1.73E-13	1.04E-11
CCDC13	6.4014	-1.80672	0.557031	-3.24349	0.00118077	0.00579685
KLK13	72.871	-1.80331	0.332902	-5.41694	6.06E-08	1.16E-06
SERPIND1	754.463	-1.79866	0.331726	-5.42214	5.89E-08	1.13E-06
TEKT2	31.3059	-1.79795	0.326006	-5.51509	3.49E-08	7.09E-07
SFTPD	74.9754	-1.79551	0.19705	-9.11191	8.09E-20	1.20E-17
FADS6	4.76036	-1.79374	0.725185	-2.47349	0.0133802	0.0425232
DBH-AS1	14.1369	-1.78286	0.421625	-4.22853	2.35E-05	0.00021272
SLC16A1-AS1	6.5233	-1.77131	0.722147	-2.45284	0.0141734	0.0446032
C4orf47	35.164	-1.77006	0.289121	-6.12221	9.23E-10	2.69E-08
FAM153B	8.9418	-1.76651	0.566126	-3.12034	0.00180642	0.00826607
SCGB1A1	3688.92	-1.76414	0.353462	-4.99102	6.01E-07	8.94E-06
GKN1	8560.59	-1.76373	0.483308	-3.64929	0.000262961	0.00164699
NXPH1	7.09791	-1.7543	0.680202	-2.57908	0.00990626	0.0334094
PKD1L1	25.4017	-1.75136	0.319327	-5.48454	4.15E-08	8.29E-07
ADAMTS9-AS2	13.7751	-1.74158	0.607963	-2.86461	0.00417522	0.0164943
ENPEP	254.771	-1.74118	0.226235	-7.69634	1.40E-14	1.01E-12
LOC101926975	75.2104	-1.73766	0.332735	-5.22237	1.77E-07	3.01E-06
S100P	1731.81	-1.73595	0.63815	-2.72029	0.00652245	0.0237935
NID2	243.78	-1.73528	0.298641	-5.81058	6.23E-09	1.50E-07
PTPRH	245.629	-1.73077	0.481	-3.59826	0.000320349	0.00193695
DDR2	7.13155	-1.72885	0.597034	-2.89574	0.00378271	0.0152529
CD177	30.2751	-1.72388	0.317131	-5.43585	5.45E-08	1.06E-06
WDR49	9.76902	-1.7232	0.592492	-2.90839	0.00363296	0.014745
BNIP3	3337.5	-1.72125	0.122312	-14.0726	5.60E-45	1.12E-41
TTC6	58.4478	-1.7184	0.223663	-7.68296	1.55E-14	1.11E-12
CCR9	11.5084	-1.71488	0.527114	-3.25334	0.00114055	0.0056286
LOC100506497	15.5063	-1.71462	0.536044	-3.19865	0.00138075	0.00662942
SLC30A10	29.0352	-1.70658	0.336802	-5.067	4.04E-07	6.29E-06
FBLN7	83.9576	-1.70613	0.242712	-7.02945	2.07E-12	1.05E-10
COX4I2	8.17253	-1.70372	0.693876	-2.45537	0.0140741	0.0443449
LOC102723980	8.67321	-1.70254	0.628573	-2.70858	0.00675724	0.0244222
WIF1	405.961	-1.70241	0.263495	-6.46089	1.04E-10	3.76E-09
LOC101927178	5.76639	-1.6999	0.669191	-2.54024	0.0110777	0.0364956
MUC5B	2069.03	-1.69936	0.398372	-4.26577	1.99E-05	0.000184998
DKFZp667F0711	19.7932	-1.69547	0.62736	-2.70255	0.00688102	0.0247799
ADAMTS6	709.922	-1.688	0.101961	-16.5553	1.47E-61	6.59E-58
WHAMMP3	64.4634	-1.68662	0.269504	-6.25823	3.89E-10	1.22E-08
LGALS4	199.845	-1.67885	0.540944	-3.10355	0.00191216	0.00868584
PPP1R1B	2756.81	-1.67737	0.15763	-10.6412	1.92E-26	6.51E-24
CLDN19	50.5272	-1.66201	0.305112	-5.4472	5.12E-08	1.00E-06
AQP5	859.581	-1.65817	0.17628	-9.40646	5.13E-21	9.52E-19
LOC102724660	63.5595	-1.65473	0.289535	-5.71515	1.10E-08	2.50E-07
IGSF1	44.0262	-1.64886	0.358409	-4.60049	4.21E-06	4.83E-05
ITIH2	284.611	-1.64876	0.361947	-4.55524	5.23E-06	5.84E-05
BTNL3	21.1842	-1.64145	0.654073	-2.50959	0.0120872	0.0391615
PTK6	106.579	-1.64014	0.364524	-4.4994	6.81E-06	7.40E-05
HVCN1	12.2257	-1.63466	0.510229	-3.20379	0.00135633	0.00653591
SLC7A3	50.9868	-1.63321	0.605443	-2.69754	0.00698542	0.0250856
CA14	9.52449	-1.63304	0.515642	-3.167	0.00154022	0.00724135
CRNN	28.9117	-1.63221	0.636583	-2.56402	0.0103469	0.0345369
TFF3	1656.87	-1.62708	0.274769	-5.92165	3.19E-09	8.24E-08
BDKRB1	19.1499	-1.62248	0.402014	-4.03588	5.44E-05	0.000435667
MUC21	19.9241	-1.62019	0.439677	-3.68497	0.000228734	0.00146788
IGFN1	13.114	-1.61856	0.515839	-3.13772	0.00170266	0.00785521
SHH	77.286	-1.61757	0.380724	-4.24865	2.15E-05	0.00019687
SLC16A11	48.0918	-1.61547	0.255784	-6.31577	2.69E-10	8.79E-09
LOC101928814	6.85994	-1.61496	0.566966	-2.84842	0.00439368	0.0171551
DDN	29.6965	-1.60933	0.327487	-4.91417	8.92E-07	1.25E-05
STRC	14.28	-1.6073	0.463112	-3.47065	0.000519208	0.00290471
MYH7B	41.8211	-1.60693	0.394908	-4.06912	4.72E-05	0.000384972
HTR2A	70.458	-1.60025	0.267244	-5.98798	2.12E-09	5.70E-08
PPFIA2	16.6453	-1.60025	0.485421	-3.29661	0.000978579	0.00495711
IL1R2	69.3442	-1.59126	0.428507	-3.71349	0.000204417	0.00133459
KRT16P3	355.115	-1.59104	0.266612	-5.9676	2.41E-09	6.39E-08
FAM132B	17.2969	-1.58954	0.379502	-4.18849	2.81E-05	0.000247929
ASCL2	296.531	-1.58829	0.200544	-7.91989	2.38E-15	1.94E-13
FGF3	11.7326	-1.58553	0.584781	-2.71133	0.00670138	0.024274
PRF1	129.822	-1.5809	0.218062	-7.24977	4.17E-13	2.36E-11
LOC100131138	13.6886	-1.57461	0.648884	-2.42664	0.0152394	0.0471574
SLC38A5	41.4715	-1.57355	0.555796	-2.83117	0.00463785	0.0179294
NKX6-2	75.4098	-1.56903	0.364148	-4.30877	1.64E-05	0.000156162
DRD4	14.3267	-1.56863	0.538809	-2.91129	0.00359934	0.0146316
HILPDA	3066.39	-1.55919	0.28482	-5.47428	4.39E-08	8.69E-07
HHIP	52.6272	-1.55825	0.304608	-5.11558	3.13E-07	4.98E-06
TWIST2	43.5866	-1.55814	0.395148	-3.94319	8.04E-05	0.000607189
CD48	28.5841	-1.5554	0.391332	-3.97463	7.05E-05	0.00054371
KCNA3	14.4279	-1.55439	0.454662	-3.41878	0.000629015	0.00342767
RDH5	21.335	-1.55169	0.478575	-3.24231	0.00118566	0.00581768
RP11-563J2.2	15.9704	-1.55168	0.486932	-3.18664	0.00143936	0.00684952
SLC10A6	18.2321	-1.55063	0.38428	-4.03515	5.46E-05	0.000436254
TREX2	11.421	-1.54796	0.451063	-3.43181	0.000599562	0.00328708
BEST4	12.5748	-1.54728	0.421742	-3.66879	0.000243702	0.00154465
LOC101927848	93.3781	-1.54502	0.230194	-6.7118	1.92E-11	7.97E-10
RCN3	77.5733	-1.53804	0.28879	-5.32581	1.01E-07	1.82E-06
LOC100128288	36.3282	-1.53625	0.290477	-5.2887	1.23E-07	2.18E-06
CAPN8	243.284	-1.51956	0.366736	-4.14346	3.42E-05	0.000292895
SLC46A2	12.9772	-1.51786	0.529101	-2.86876	0.00412086	0.0163309
RP11-143J12.2	10.3119	-1.51733	0.603995	-2.51215	0.0119998	0.0389556
B3GNT6	617.325	-1.51638	0.234	-6.48025	9.16E-11	3.37E-09
LOXL3	17.0879	-1.51311	0.517828	-2.92203	0.00347755	0.0142092
TH	35.4521	-1.50827	0.298606	-5.05104	4.39E-07	6.78E-06
CALML5	680.668	-1.49982	0.314276	-4.77231	1.82E-06	2.35E-05
CLDN10	531.239	-1.49907	0.133484	-11.2303	2.90E-29	1.37E-26
ZBTB8B	17.4256	-1.49878	0.452702	-3.31074	0.000930489	0.00475636
DUOXA2	630.577	-1.49874	0.466637	-3.21179	0.00131909	0.00638359
EPS8L3	74.7843	-1.49759	0.502459	-2.98053	0.00287754	0.0121619
CSF3	19.9086	-1.49623	0.451081	-3.317	0.000909905	0.00466307
SYCP2L	9.95501	-1.49609	0.588687	-2.54141	0.0110407	0.0364016
GOLGA8A	5388.12	-1.49583	0.268114	-5.57906	2.42E-08	5.11E-07
HYMAI	6.62288	-1.49582	0.621041	-2.40857	0.0160152	0.0490686
SPINK4	374.966	-1.49297	0.508734	-2.93468	0.00333894	0.0137359
PNCK	2913.09	-1.49236	0.308747	-4.83359	1.34E-06	1.79E-05
FLJ42258	24.5027	-1.4922	0.532887	-2.80022	0.0051068	0.0194828
SCGB3A1	960.612	-1.49209	0.414479	-3.59991	0.000318325	0.00192609
PSCA	1099.49	-1.4912	0.438561	-3.40021	0.000673339	0.0036307
CABP1	12.575	-1.49	0.53	-2.81132	0.00493385	0.0189192
ADCY10P1	14.8308	-1.48894	0.533127	-2.79284	0.00522474	0.0198234
KCNQ1OT1	120.8	-1.48868	0.243542	-6.1126	9.80E-10	2.85E-08
BPIFB1	458.221	-1.48589	0.528361	-2.81227	0.00491931	0.0188755
LOC101927824	24.1174	-1.48546	0.43775	-3.39339	0.000690333	0.003709
ACP5	314.733	-1.48475	0.152822	-9.71558	2.59E-22	5.54E-20
MFSD6L	40.3153	-1.48108	0.301093	-4.91902	8.70E-07	1.22E-05
ASB2	195.213	-1.47957	0.239476	-6.17835	6.48E-10	1.95E-08
THEG	11.9795	-1.4752	0.550395	-2.68027	0.00735637	0.0260947
G0S2	50.9015	-1.47519	0.233664	-6.3133	2.73E-10	8.92E-09
LY6D	70.9687	-1.46727	0.251937	-5.82394	5.75E-09	1.39E-07
ARHGAP11B	20.4558	-1.46719	0.368892	-3.9773	6.97E-05	0.000539046
NDUFA4L2	11091.9	-1.46703	0.144019	-10.1863	2.28E-24	6.32E-22
UMODL1	41.4407	-1.46524	0.296505	-4.9417	7.74E-07	1.11E-05
LOC101927318	14.2507	-1.46152	0.527504	-2.77063	0.00559485	0.0209886
PDCD4-AS1	57.0192	-1.46107	0.346569	-4.21581	2.49E-05	0.00022307
CASR	147.721	-1.4579	0.338176	-4.31106	1.62E-05	0.000155041
NEGR1	434.828	-1.45769	0.18767	-7.76727	8.02E-15	5.94E-13
LOC101927291	13.3714	-1.4559	0.423287	-3.43951	0.00058277	0.00320872
REG4	555.311	-1.45526	0.593979	-2.45001	0.0142851	0.0448604
GPR35	105.777	-1.45492	0.364547	-3.99102	6.58E-05	0.000511854
LOC646652	12.2157	-1.45254	0.484564	-2.99762	0.00272093	0.0115762
LANCL3	32.2127	-1.4466	0.363788	-3.97649	6.99E-05	0.000540413
GSTM2	274.003	-1.4451	0.229947	-6.28447	3.29E-10	1.05E-08
CARNS1	14.2614	-1.44403	0.553505	-2.60889	0.00908377	0.0310408
EPHA5	72.7503	-1.4408	0.404743	-3.55979	0.000371153	0.00219111
CEACAM21	44.7422	-1.44043	0.33264	-4.3303	1.49E-05	0.000144024
USP3-AS1	19.3502	-1.43921	0.474493	-3.03317	0.00242003	0.0105352
CGB7	261.742	-1.43467	0.386635	-3.71065	0.000206726	0.00134682
FAM26F	21.2377	-1.434	0.395032	-3.63008	0.00028333	0.00175199
PREX2	10.3365	-1.43234	0.560806	-2.55407	0.0106473	0.0353666
SPAG4	343.792	-1.42893	0.24239	-5.89516	3.74E-09	9.51E-08
TFF1	12119.8	-1.42655	0.473147	-3.01501	0.00256967	0.0110489
LOC101929280	7.61034	-1.41356	0.547282	-2.58288	0.009798	0.0330917
LOC101929687	16.7607	-1.41062	0.373648	-3.77525	0.000159846	0.00108625
NKPD1	72.1191	-1.40997	0.256149	-5.50449	3.70E-08	7.48E-07
NECAB1	34.0716	-1.40272	0.297837	-4.70968	2.48E-06	3.02E-05
CTSE	3022.09	-1.40076	0.461953	-3.03225	0.00242736	0.010548
CALY	36.0155	-1.39624	0.420467	-3.32069	0.000897959	0.004615
IHH	53.3939	-1.39572	0.572448	-2.43816	0.0147623	0.0459976
ITGA2B	14.328	-1.39364	0.508469	-2.74086	0.00612782	0.0226618
FIGNL2	62.7677	-1.39213	0.292188	-4.76451	1.89E-06	2.42E-05
ZNF781	12.846	-1.38987	0.572675	-2.42699	0.0152248	0.0471284
LOC102724391	13.6443	-1.38639	0.564402	-2.45639	0.014034	0.0442574
LOC101929211	32.814	-1.38345	0.343809	-4.02389	5.72E-05	0.000454618
KRT16P1	92.4715	-1.38194	0.396801	-3.4827	0.00049638	0.00279896
CYP27A1	14.156	-1.37683	0.488236	-2.82002	0.00480213	0.018489
PGC	22.5298	-1.37123	0.496771	-2.76029	0.005775	0.0215654
MSS51	53.5782	-1.36918	0.384595	-3.56006	0.000370768	0.00219013
PIF1	146.203	-1.36731	0.249345	-5.48362	4.17E-08	8.31E-07
MEG3	4784.01	-1.36548	0.312983	-4.36279	1.28E-05	0.000127196
SLC43A3	298.726	-1.36286	0.141532	-9.62938	6.01E-22	1.26E-19
IL2RG	33.7659	-1.36117	0.553692	-2.45836	0.0139575	0.0440392
UBQLNL	9.65915	-1.35949	0.534927	-2.54145	0.0110395	0.0364016
THEM5	54.8899	-1.35933	0.293176	-4.63655	3.54E-06	4.15E-05
LOC101927585	8.47964	-1.35829	0.56243	-2.41503	0.0157337	0.0483957
PRSS2	3871.53	-1.35749	0.49297	-2.75369	0.00589271	0.0219322
LOC101927372	93.2139	-1.3552	0.406536	-3.33352	0.000857534	0.00445304
LINC00176	16.9245	-1.3548	0.411643	-3.29119	0.000997656	0.00504096
REM2	90.7505	-1.35454	0.235052	-5.76274	8.28E-09	1.95E-07
GNB3	20.8994	-1.3523	0.455348	-2.96981	0.00297984	0.0125296
GNRH1	49.0494	-1.35194	0.324062	-4.17185	3.02E-05	0.000263567
PLXNC1	167.37	-1.35091	0.197048	-6.85572	7.10E-12	3.18E-10
KRT74	27.519	-1.34909	0.41631	-3.24059	0.0011928	0.00584796
CAPN9	130.305	-1.34704	0.324734	-4.14812	3.35E-05	0.000287904
SCGB3A2	1762.66	-1.34628	0.168057	-8.01087	1.14E-15	9.68E-14
HNRNPU-AS1	783.714	-1.34499	0.314005	-4.28333	1.84E-05	0.000172946
VSIG1	627.561	-1.34449	0.255356	-5.26517	1.40E-07	2.44E-06
PRSS53	118.284	-1.34449	0.283335	-4.74524	2.08E-06	2.61E-05
LY6K	20.7876	-1.33848	0.452392	-2.95868	0.00308959	0.0129095
TCEA3	81.5037	-1.33638	0.353497	-3.78044	0.000156549	0.00106687
FGF11	1843.4	-1.32888	0.153414	-8.66206	4.63E-18	5.41E-16
LOC101928445	8.3973	-1.32736	0.521326	-2.54613	0.0108926	0.0360177
RCSD1	73.2154	-1.32669	0.341876	-3.88061	0.000104195	0.000755753
RAB37	346.577	-1.32645	0.244627	-5.42236	5.88E-08	1.13E-06
LOC101927645	52.9351	-1.32434	0.285558	-4.63772	3.52E-06	4.13E-05
LMOD1	23.1121	-1.32282	0.482377	-2.74229	0.00610127	0.022573
NAGS	69.4434	-1.32277	0.172883	-7.65123	1.99E-14	1.39E-12
TNXB	101.263	-1.32154	0.34556	-3.82433	0.00013113	0.000917095
HLA-G	520.506	-1.31494	0.211634	-6.2133	5.19E-10	1.58E-08
GSDMA	17.0337	-1.31458	0.41584	-3.16125	0.00157093	0.00736266
KCNH2	136.029	-1.31035	0.197922	-6.62051	3.58E-11	1.43E-09
ANKDD1A	28.0189	-1.30655	0.393008	-3.3245	0.000885777	0.00456674
WDR54	588.697	-1.30522	0.139823	-9.33483	1.01E-20	1.77E-18
CXCL13	22.7524	-1.30423	0.458786	-2.84278	0.00447221	0.0174088
ASPG	26.7477	-1.30291	0.433851	-3.00313	0.00267216	0.0114092
FLJ13197	86.7337	-1.30246	0.302996	-4.29863	1.72E-05	0.00016262
STRA8	15.1736	-1.30147	0.394531	-3.29878	0.000971068	0.00492738
CD200	26.6989	-1.30139	0.319096	-4.07838	4.54E-05	0.000373005
FLJ38717	44.309	-1.29826	0.325643	-3.98674	6.70E-05	0.000519824
KCP	40.8822	-1.29477	0.383208	-3.37878	0.000728094	0.00388519
COLCA1	462.846	-1.29467	0.210387	-6.15373	7.57E-10	2.26E-08
KIAA1614	17.0026	-1.29327	0.358572	-3.60673	0.000310084	0.00188592
TFF2	9391.34	-1.29032	0.450121	-2.86661	0.00414889	0.0164224
MPP2	428.019	-1.2878	0.113179	-11.3785	5.35E-30	3.01E-27
FAM167B	18.4914	-1.28643	0.479585	-2.68238	0.00731001	0.025961
SFTPC	3559.68	-1.28564	0.262241	-4.9025	9.46E-07	1.32E-05
LOC102724757	8.92291	-1.28483	0.526411	-2.44074	0.0146572	0.0457335
PDK1	1566.87	-1.28405	0.100672	-12.7548	2.93E-37	3.76E-34
C17orf107	114.935	-1.28103	0.211514	-6.0565	1.39E-09	3.90E-08
FAM162A	2067.52	-1.27896	0.0862206	-14.8336	8.88E-50	2.66E-46
STC1	730.375	-1.27764	0.197687	-6.46294	1.03E-10	3.72E-09
ASGR1	43.1807	-1.27548	0.252755	-5.04629	4.50E-07	6.93E-06
LRMP	78.6901	-1.27527	0.353407	-3.6085	0.000307968	0.0018766
KCNAB3	89.757	-1.27409	0.232665	-5.47606	4.35E-08	8.62E-07
FUT6	87.0691	-1.27329	0.330828	-3.8488	0.000118699	0.000839955
KLK12	533.601	-1.27042	0.201776	-6.29619	3.05E-10	9.87E-09
WNT16	11.8146	-1.26983	0.415278	-3.05777	0.0022299	0.00986267
RP11-173B14.5	17.6163	-1.2695	0.380964	-3.33234	0.000861192	0.00446526
LOC102723772	19.475	-1.26595	0.457132	-2.76933	0.00561722	0.0210549
LYZ	7938.38	-1.26403	0.43681	-2.89378	0.00380639	0.0153415
EFEMP2	515.23	-1.26401	0.327939	-3.8544	0.000116014	0.000826478
LINC00115	28.1945	-1.26335	0.346414	-3.64693	0.000265395	0.00165992
FAM184A	751.046	-1.2596	0.184661	-6.82113	9.03E-12	4.00E-10
PDCL3P4	12.9673	-1.25943	0.472599	-2.6649	0.0077011	0.027125
ARPP21	21.4502	-1.25735	0.365938	-3.43596	0.000590465	0.00324116
GAL3ST2	16.3205	-1.25662	0.465871	-2.69736	0.00698923	0.025093
HLF	105.336	-1.25643	0.244248	-5.14408	2.69E-07	4.37E-06
HHIP-AS1	105.739	-1.25532	0.216639	-5.79452	6.85E-09	1.63E-07
NTS	1142.26	-1.25501	0.385264	-3.25754	0.00112381	0.00556581
LOC100507103	23.0291	-1.25249	0.505671	-2.47689	0.0132532	0.0422469
USP32P1	279.633	-1.2508	0.231772	-5.39668	6.79E-08	1.29E-06
RNF222	109.895	-1.25035	0.235177	-5.31666	1.06E-07	1.91E-06
CFD	20.8396	-1.25029	0.347994	-3.59285	0.000327085	0.00196974
C3orf35	20.1703	-1.24681	0.452562	-2.755	0.00586922	0.0218538
PGAM2	35.612	-1.24375	0.299078	-4.15862	3.20E-05	0.000276362
AVPR1A	220.547	-1.24145	0.250707	-4.9518	7.35E-07	1.07E-05
CCK	27.7906	-1.23901	0.426816	-2.90291	0.0036971	0.0149715
WIPF3	16.1846	-1.23879	0.375706	-3.29723	0.000976447	0.0049477
PNMAL2	45.9977	-1.23449	0.272769	-4.52578	6.02E-06	6.64E-05
HSD17B2	102.214	-1.23302	0.371548	-3.31861	0.000904669	0.00464152
PFKFB4	2982.79	-1.23292	0.11181	-11.0269	2.83E-28	1.24E-25
ABCA4	28.8067	-1.23227	0.409258	-3.01098	0.00260403	0.011174
LOC646278	25.2124	-1.22969	0.335798	-3.662	0.000250257	0.00158118
IGF2-AS	115.371	-1.22961	0.304562	-4.03729	5.41E-05	0.000433539
N4BP2L1	162.603	-1.22467	0.258816	-4.73183	2.23E-06	2.76E-05
LINC01125	16.2933	-1.22252	0.394875	-3.09597	0.0019617	0.00886389
TMEM240	23.2211	-1.22252	0.385636	-3.17013	0.00152372	0.00717572
PFKFB3	3212.99	-1.22214	0.098283	-12.4349	1.69E-35	1.60E-32
ACOXL	147.331	-1.21743	0.197451	-6.16573	7.02E-10	2.10E-08
DLK1	2799.86	-1.21356	0.352766	-3.44013	0.000581425	0.00320425
CSF2RB	34.6149	-1.2108	0.336313	-3.60022	0.000317945	0.00192501
SFTA3	1141.31	-1.2089	0.130039	-9.29642	1.45E-20	2.42E-18
CYP4F22	111.38	-1.20695	0.285163	-4.23248	2.31E-05	0.000209849
SPOCK3	185.002	-1.20638	0.186522	-6.46776	9.95E-11	3.63E-09
C11orf96	91.5535	-1.20555	0.360818	-3.34115	0.000834318	0.00436144
LOC646127	14.8691	-1.20199	0.474325	-2.5341	0.0112735	0.0370119
CDSN	179.261	-1.20093	0.409904	-2.92979	0.00339196	0.0139176
FGF19	25.2534	-1.20022	0.400828	-2.99434	0.0027504	0.0116794
PNMT	58.9041	-1.19589	0.320497	-3.73135	0.000190457	0.00126
SLITRK3	61.2833	-1.19253	0.394196	-3.02522	0.00248452	0.0107645
SYCP2	41.2946	-1.18928	0.282726	-4.20649	2.59E-05	0.000231198
THBD	501.064	-1.18886	0.148409	-8.01072	1.14E-15	9.68E-14
GPC3	4095.29	-1.18807	0.179946	-6.60239	4.05E-11	1.61E-09
LGR5	59.979	-1.18796	0.269996	-4.39993	1.08E-05	0.000109428
RIMKLA	699.671	-1.1873	0.17426	-6.8134	9.53E-12	4.19E-10
C9orf152	401.161	-1.18405	0.14997	-7.89525	2.90E-15	2.34E-13
TXNIP	16163.7	-1.18377	0.129955	-9.10909	8.31E-20	1.22E-17
IGFBP2	31165	-1.18369	0.14291	-8.28279	1.20E-16	1.18E-14
CDKN1C	1353.88	-1.18261	0.129342	-9.14328	6.06E-20	9.16E-18
LOC100507520	436.686	-1.18188	0.22953	-5.14915	2.62E-07	4.26E-06
ENO2	4679.72	-1.18178	0.284228	-4.15784	3.21E-05	0.000277032
CRABP2	1913.19	-1.18039	0.192859	-6.12045	9.33E-10	2.72E-08
SLC44A4	726.701	-1.17939	0.346593	-3.40279	0.000667005	0.00360195
PDE7B	651.272	-1.17905	0.15106	-7.80518	5.94E-15	4.47E-13
VSIG2	598.51	-1.17689	0.349562	-3.36676	0.000760567	0.00403096
CRYM	155.468	-1.17671	0.181828	-6.47158	9.70E-11	3.55E-09
CD300A	34.6257	-1.17671	0.448657	-2.62274	0.00872268	0.0300409
NLGN1	220.068	-1.17619	0.199054	-5.90889	3.44E-09	8.84E-08
CAMK2B	1980.01	-1.1755	0.175036	-6.71576	1.87E-11	7.81E-10
COL1A2	63.6542	-1.17482	0.23846	-4.92672	8.36E-07	1.19E-05
CRMP1	56.6409	-1.17232	0.208851	-5.61318	1.99E-08	4.31E-07
TSPAN8	603.283	-1.17112	0.406274	-2.88259	0.00394424	0.0157936
RNASE4	552.813	-1.17082	0.379775	-3.08293	0.00204973	0.00920381
C17orf72	36.5904	-1.16966	0.341727	-3.42279	0.000619831	0.00338274
RP5-1050D4.5	24.5577	-1.16841	0.289543	-4.03535	5.45E-05	0.000436079
MIR210HG	1592.72	-1.16644	0.17331	-6.73037	1.69E-11	7.11E-10
SBSPON	498.597	-1.16524	0.133332	-8.73939	2.34E-18	2.83E-16
IL22RA1	202.94	-1.16492	0.306961	-3.795	0.000147645	0.00101601
GLYATL2	44.0286	-1.16148	0.357004	-3.2534	0.00114034	0.0056286
KLRAP1	51.4272	-1.161	0.254196	-4.56734	4.94E-06	5.56E-05
KCNN1	58.7947	-1.16029	0.336973	-3.44327	0.000574726	0.00317219
SEC14L4	14.9809	-1.15973	0.482106	-2.40556	0.0161478	0.0493656
LOC101929333	15.3272	-1.15587	0.47604	-2.4281	0.015178	0.0470242
PRX	150.372	-1.1553	0.185753	-6.21957	4.99E-10	1.52E-08
BCL2L14	64.6453	-1.15476	0.434759	-2.65608	0.00790538	0.0276927
FAM163B	15.962	-1.15405	0.456689	-2.52699	0.0115044	0.0376668
LMO3	209.025	-1.15238	0.170535	-6.75745	1.40E-11	6.04E-10
KLK11	276.721	-1.15169	0.172108	-6.69165	2.21E-11	9.02E-10
CCL20	1518.93	-1.14969	0.455852	-2.52206	0.011667	0.0380538
USH1C	108.069	-1.14769	0.401515	-2.85839	0.00425799	0.0167526
HSF4	205.663	-1.14721	0.280845	-4.08483	4.41E-05	0.000364793
HHLA2	67.4218	-1.14582	0.394485	-2.90459	0.00367733	0.0149049
NES	129.967	-1.14341	0.347557	-3.28985	0.00100241	0.00505683
ATG16L2	409.189	-1.14284	0.235097	-4.86114	1.17E-06	1.59E-05
SLC16A3	7385.96	-1.14237	0.140296	-8.14259	3.87E-16	3.59E-14
TDRD6	20.279	-1.14223	0.3939	-2.89979	0.00373415	0.0150842
GZMA	35.2069	-1.14102	0.382877	-2.98011	0.00288143	0.0121727
LINC01004	168.346	-1.13845	0.285384	-3.9892	6.63E-05	0.000514922
TMEM139	44.1904	-1.1358	0.324487	-3.5003	0.000464743	0.00264383
KLF2	89.906	-1.13412	0.296658	-3.82298	0.000131849	0.000921404
WWC2-AS2	14.8422	-1.13241	0.376692	-3.0062	0.00264539	0.0113136
ASB4	28.9733	-1.13163	0.358462	-3.15691	0.00159451	0.00745763
RNASE1	2914.11	-1.13099	0.25474	-4.43979	9.00E-06	9.40E-05
KRTDAP	42.493	-1.12878	0.389451	-2.89838	0.00375097	0.0151377
HOXD-AS1	41.8943	-1.12756	0.372809	-3.0245	0.00249044	0.0107869
ALDOC	2206.84	-1.1254	0.149476	-7.52897	5.11E-14	3.30E-12
AGER	197.997	-1.12531	0.253638	-4.43668	9.14E-06	9.50E-05
PGK1	26397.5	-1.12528	0.0841855	-13.3667	9.46E-41	1.31E-37
VWA3A	20.6702	-1.12515	0.382091	-2.94472	0.00323248	0.0133777
WDR66	167.3	-1.12513	0.200861	-5.60152	2.12E-08	4.55E-07
LOX	184.091	-1.12479	0.321865	-3.49461	0.000474757	0.00269059
XKRX	298.575	-1.1242	0.108067	-10.4028	2.41E-25	6.99E-23
SAMD11	174.325	-1.12222	0.32262	-3.47846	0.000504303	0.00283393
ATP12A	5543.89	-1.12193	0.133624	-8.3962	4.61E-17	4.77E-15
WFIKKN1	26.8061	-1.12142	0.380367	-2.94827	0.00319556	0.0132461
CEL	83.5764	-1.12067	0.230166	-4.86898	1.12E-06	1.54E-05
LOC102723542	33.8877	-1.1197	0.290693	-3.85182	0.000117243	0.000833582
SH3D21	1928.97	-1.11589	0.202687	-5.50546	3.68E-08	7.46E-07
PLEKHG4B	100.806	-1.11531	0.25426	-4.38649	1.15E-05	0.000115406
LIN7A	74.8042	-1.1099	0.209167	-5.30629	1.12E-07	1.99E-06
XIST	6580.59	-1.10785	0.159927	-6.9272	4.29E-12	2.01E-10
AC017060.1	18.253	-1.10486	0.396327	-2.78776	0.00530743	0.0200778
MSH5-SAPCD1	131.205	-1.10475	0.354215	-3.11886	0.00181554	0.00830146
UCP3	20.279	-1.10464	0.360219	-3.06657	0.00216528	0.00963849
KRT78	995.215	-1.104	0.224642	-4.91446	8.90E-07	1.25E-05
ARHGEF25	109.429	-1.10301	0.295538	-3.73221	0.000189804	0.0012566
RGS7BP	274.867	-1.10209	0.203044	-5.42786	5.70E-08	1.10E-06
CREB3L1	457.98	-1.10163	0.168909	-6.52206	6.93E-11	2.63E-09
ARHGAP4	205.085	-1.10112	0.227395	-4.84232	1.28E-06	1.72E-05
ZNF345	141.543	-1.10108	0.170681	-6.4511	1.11E-10	3.99E-09
KHDRBS2	207.672	-1.10087	0.226905	-4.85167	1.22E-06	1.65E-05
LOC284837	15.7777	-1.10076	0.458544	-2.40055	0.0163705	0.0499027
ASCL1	26.3304	-1.10028	0.449379	-2.44846	0.0143469	0.0449839
NOTUM	235.526	-1.09969	0.285318	-3.85425	0.000116085	0.000826504
LINC00261	608.476	-1.09815	0.123732	-8.87519	6.98E-19	9.23E-17
MFI2-AS1	23.9878	-1.09466	0.452552	-2.41887	0.0155689	0.0479789
LINC00482	187.771	-1.09466	0.29827	-3.67003	0.000242525	0.00153936
HRASLS5	40.1764	-1.0935	0.440039	-2.485	0.0129551	0.0415246
KCNIP2	37.3241	-1.09279	0.353571	-3.09072	0.00199673	0.00899861
MYRF	309.187	-1.09192	0.265697	-4.10964	3.96E-05	0.000333414
LINC00926	28.3898	-1.09164	0.349319	-3.12504	0.00177779	0.00815373
MTMR7	105.113	-1.09067	0.244157	-4.46709	7.93E-06	8.45E-05
LRP2	392.147	-1.08971	0.169923	-6.41296	1.43E-10	4.97E-09
LINC01001	23.0597	-1.0866	0.440345	-2.46762	0.0136016	0.0431204
RASSF1	543.864	-1.0863	0.167502	-6.48529	8.86E-11	3.26E-09
ZC3HAV1L	220.151	-1.08483	0.191037	-5.67867	1.36E-08	3.05E-07
SERPINB3	303.661	-1.08413	0.437672	-2.47705	0.0132474	0.0422359
SLC22A18AS	13.7206	-1.08239	0.450044	-2.40507	0.0161692	0.0494056
LOC728024	19.9705	-1.07971	0.37169	-2.90486	0.00367419	0.0148955
FOXA3	99.1536	-1.07925	0.321853	-3.35324	0.000798722	0.00420223
LINC00950	32.0705	-1.07827	0.392702	-2.74576	0.00603705	0.0223676
TMSB15A	35.4939	-1.07812	0.376025	-2.86715	0.00414184	0.0164047
ZFP42	144.373	-1.0744	0.291019	-3.69185	0.000222627	0.00143689
SCART1	63.4476	-1.07335	0.310454	-3.45735	0.000545515	0.00303049
ARHGAP22	149.919	-1.07299	0.206166	-5.20449	1.95E-07	3.29E-06
CD83	235.367	-1.07292	0.154418	-6.94818	3.70E-12	1.76E-10
FLJ46552	22.3662	-1.07207	0.379837	-2.82246	0.00476574	0.0183646
GDPD2	81.4372	-1.0715	0.28894	-3.70838	0.000208591	0.0013575
CLIC6	1129.52	-1.07145	0.159163	-6.73179	1.68E-11	7.06E-10
HCAR1	279.527	-1.07057	0.155613	-6.87971	6.00E-12	2.73E-10
IL1RL2	40.4676	-1.06841	0.273192	-3.91086	9.20E-05	0.000681345
MTL5	73.496	-1.06818	0.308301	-3.46474	0.000530751	0.00295852
ICAM5	664.326	-1.0673	0.233096	-4.57878	4.68E-06	5.30E-05
FANCB	31.4885	-1.06685	0.32425	-3.2902	0.00100116	0.00505441
TBX19	75.5759	-1.06668	0.293132	-3.63889	0.000273815	0.00170253
LOC102724851	39.2311	-1.06522	0.384468	-2.77063	0.00559487	0.0209886
CAPN8-2	375.18	-1.06499	0.22313	-4.77296	1.82E-06	2.34E-05
WDR91	1817	-1.06419	0.13202	-8.06082	7.58E-16	6.65E-14
RP5-1057J7.6	97.1545	-1.06372	0.34066	-3.12254	0.00179297	0.00821703
TRIM71	53.3289	-1.06362	0.378162	-2.8126	0.00491428	0.0188632
FLT4	43.8081	-1.06204	0.281557	-3.77201	0.000161935	0.00109878
COL8A1	895.483	-1.06183	0.147147	-7.21616	5.35E-13	2.94E-11
CIT	283.968	-1.06095	0.151933	-6.98302	2.89E-12	1.42E-10
FAM3D	840.629	-1.06011	0.200418	-5.28949	1.23E-07	2.18E-06
LOC90834	41.0836	-1.05577	0.381875	-2.76469	0.0056977	0.0213077
SLC2A9	65.7741	-1.05466	0.266471	-3.9579	7.56E-05	0.000576806
NPR2	210.583	-1.05366	0.189756	-5.55271	2.81E-08	5.80E-07
ALPK3	741.285	-1.05359	0.168651	-6.24716	4.18E-10	1.30E-08
ENO1	105750	-1.05358	0.0612055	-17.2138	2.09E-66	1.88E-62
ARHGAP33	380.778	-1.05269	0.237247	-4.4371	9.12E-06	9.49E-05
ARHGEF39	175.097	-1.05134	0.163765	-6.4198	1.36E-10	4.79E-09
ECM1	4544.79	-1.05098	0.313108	-3.35662	0.000789004	0.00415596
KIF18A	201.588	-1.05011	0.157436	-6.67004	2.56E-11	1.04E-09
AGTR1	163.714	-1.04965	0.258067	-4.06736	4.75E-05	0.000387548
PCDH18	560.093	-1.04683	0.183088	-5.71764	1.08E-08	2.47E-07
TRIM46	144.866	-1.04666	0.207085	-5.05423	4.32E-07	6.67E-06
OVGP1	103.868	-1.04663	0.345848	-3.02628	0.00247587	0.0107367
DLC1	499.582	-1.04635	0.156215	-6.69818	2.11E-11	8.65E-10
TPM2	359.458	-1.04554	0.334951	-3.12147	0.00179953	0.00824081
GDF15	9579.91	-1.04514	0.313314	-3.33578	0.000850617	0.00442991
LINC01106	136.297	-1.04119	0.197449	-5.27322	1.34E-07	2.35E-06
SORBS1	479.668	-1.03972	0.117831	-8.82383	1.11E-18	1.42E-16
YJEFN3	76.3614	-1.03717	0.341636	-3.03589	0.00239828	0.0104633
NEIL3	73.0741	-1.03487	0.272792	-3.79362	0.000148467	0.00102027
LOC100506472	27.8834	-1.03357	0.389957	-2.65046	0.00803814	0.0280594
KIAA1324	2946.85	-1.0319	0.10816	-9.54051	1.42E-21	2.84E-19
SERPINB11	129.111	-1.03083	0.307931	-3.3476	0.000815134	0.00427732
IL18BP	119.263	-1.02959	0.267255	-3.85245	0.000116944	0.000831788
DLEC1	30.1262	-1.02802	0.319505	-3.21753	0.00129301	0.00627764
TET1	221.105	-1.02775	0.199471	-5.15237	2.57E-07	4.20E-06
CGNL1	1117.15	-1.02742	0.0832028	-12.3484	4.97E-35	4.47E-32
KIF26A	24.4395	-1.02637	0.352563	-2.91117	0.00360073	0.014634
KLHL14	24.2772	-1.02603	0.369264	-2.77858	0.00545977	0.0205883
TMPRSS11D	353.611	-1.02434	0.234155	-4.37464	1.22E-05	0.000121031
LPAR6	1090.02	-1.02269	0.104384	-9.79738	1.16E-22	2.57E-20
LIPE-AS1	24.3654	-1.02088	0.346915	-2.94275	0.00325316	0.0134492
STARD4-AS1	424.957	-1.02037	0.172273	-5.923	3.16E-09	8.18E-08
SLC4A4	709.082	-1.0196	0.153331	-6.64965	2.94E-11	1.18E-09
CARD14	151.457	-1.01926	0.187066	-5.44867	5.07E-08	9.95E-07
FCHO1	28.0419	-1.01905	0.314607	-3.23912	0.001199	0.00587191
CHAD	15.09	-1.01879	0.382724	-2.66194	0.00776928	0.0273199
MTFP1	768.007	-1.01791	0.101408	-10.0378	1.04E-23	2.60E-21
APOBEC3D	55.4007	-1.01735	0.224448	-4.53266	5.82E-06	6.44E-05
ERN2	158.758	-1.01725	0.363912	-2.79531	0.00518494	0.019713
KMT2E-AS1	136.573	-1.0161	0.221595	-4.58539	4.53E-06	5.17E-05
IQGAP3	351.924	-1.01556	0.165121	-6.15035	7.73E-10	2.30E-08
LOC102723338	12.3843	-1.01458	0.404164	-2.51033	0.0120619	0.0391007
SPDYE2B	15.1924	-1.01423	0.403434	-2.514	0.011937	0.0387938
SPDEF	338.671	-1.0126	0.221687	-4.5677	4.93E-06	5.55E-05
KLHL31	85.9561	-1.01206	0.260212	-3.88935	0.000100511	0.000734359
FCGBP	330.918	-1.01117	0.223979	-4.51459	6.34E-06	6.95E-05
MRPL23-AS1	72.7574	-1.01036	0.216967	-4.65674	3.21E-06	3.79E-05
FAM72C	51.3904	-1.00957	0.41283	-2.44548	0.0144658	0.0452541
MOXD1	636.266	-1.00799	0.159216	-6.33094	2.44E-10	8.15E-09
MEDAG	21.8816	-1.00522	0.417305	-2.40883	0.0160037	0.0490417
OBSL1	7913.62	-1.0039	0.14985	-6.69937	2.09E-11	8.60E-10
TROAP	285.777	-1.00351	0.220133	-4.55864	5.15E-06	5.75E-05
NPIPB6	27.6558	-1.00348	0.413642	-2.42596	0.015268	0.0472296
LOC100132111	22.2434	-1.00257	0.390478	-2.56755	0.0102419	0.034263
SLC25A42	411.658	-1.00241	0.156237	-6.41597	1.40E-10	4.88E-09
PINLYP	35.5552	-1.00168	0.327975	-3.05415	0.00225697	0.00996036
CDH12	308.71	-1.00081	0.19707	-5.07847	3.80E-07	5.96E-06
C1QTNF3	78.6488	-1.00001	0.252421	-3.96168	7.44E-05	0.000568713
PGF	1218.9	-0.999998	0.183169	-5.45943	4.78E-08	9.41E-07
EGLN1	2427.62	-0.999056	0.0802232	-12.4535	1.34E-35	1.34E-32
TMEM92	43.5233	-0.998497	0.3608	-2.76745	0.00564964	0.0211632
FAM178B	20.1438	-0.99774	0.370092	-2.69592	0.00701939	0.0251511
CHMP1B2P	128.39	-0.995864	0.242345	-4.10928	3.97E-05	0.000333457
RUNX1T1	120.941	-0.995284	0.187278	-5.31448	1.07E-07	1.93E-06
CHTF18	755.742	-0.994794	0.141833	-7.01382	2.32E-12	1.17E-10
WDR60	1160.72	-0.993036	0.0981211	-10.1205	4.48E-24	1.15E-21
PFKP	4852.11	-0.991984	0.11301	-8.77783	1.67E-18	2.05E-16
MAGED4	594.512	-0.991374	0.227736	-4.35317	1.34E-05	0.000132328
TCEAL7	15.0471	-0.990741	0.393693	-2.51653	0.0118516	0.038558
FRZB	122.106	-0.990474	0.223457	-4.4325	9.31E-06	9.64E-05
KCND1	69.1113	-0.988891	0.294424	-3.35873	0.000783029	0.00413175
TMEM45A	1242.35	-0.988667	0.107681	-9.18142	4.25E-20	6.60E-18
IGFBP6	196.611	-0.98734	0.239457	-4.12325	3.74E-05	0.00031607
SBSN	379.248	-0.986806	0.269971	-3.65523	0.000256949	0.00161721
IZUMO4	419.396	-0.985898	0.233846	-4.21601	2.49E-05	0.000223059
CMYA5	95.64	-0.985757	0.172932	-5.70024	1.20E-08	2.72E-07
ZNF154	420.449	-0.985207	0.15234	-6.46717	9.99E-11	3.64E-09
EPOR	909.861	-0.982932	0.16305	-6.02841	1.66E-09	4.57E-08
OXER1	25.5244	-0.981913	0.376396	-2.60872	0.00908813	0.0310498
HCG4	25.0345	-0.981736	0.390946	-2.51118	0.0120328	0.0390414
BAAT	121.457	-0.98118	0.311343	-3.15144	0.00162468	0.00757706
CTHRC1	38.581	-0.980777	0.379088	-2.5872	0.00967582	0.0327405
TSPY26P	71.2489	-0.979152	0.250615	-3.90699	9.35E-05	0.000690074
SDK2	356.169	-0.97866	0.17417	-5.61901	1.92E-08	4.18E-07
ATG9B	564.156	-0.978123	0.403503	-2.42408	0.0153474	0.0474345
KCNE3	242.535	-0.977586	0.200746	-4.86976	1.12E-06	1.53E-05
FKBP11	203.846	-0.97737	0.182847	-5.34528	9.03E-08	1.66E-06
LOC101929545	58.8713	-0.976474	0.398488	-2.45045	0.0142679	0.0448144
TRO	713.672	-0.97638	0.170417	-5.72936	1.01E-08	2.33E-07
MAL	2647.7	-0.974643	0.282081	-3.45519	0.000549907	0.00305206
MXD3	280.713	-0.973682	0.196203	-4.96263	6.95E-07	1.02E-05
IL17RB	233.098	-0.973494	0.193462	-5.03197	4.85E-07	7.43E-06
TNNT3	244.329	-0.972724	0.21814	-4.45917	8.23E-06	8.72E-05
FSTL5	26.4085	-0.97238	0.354253	-2.74487	0.00605343	0.0224144
NEIL1	367.495	-0.971808	0.195827	-4.96258	6.96E-07	1.02E-05
ZNF395	3799.74	-0.97131	0.104232	-9.31876	1.18E-20	2.00E-18
LBX2-AS1	28.5666	-0.970143	0.284328	-3.41206	0.000644745	0.0034996
TMPRSS6	35.1844	-0.969308	0.290499	-3.3367	0.000847783	0.00442026
KCNK5	480.208	-0.967085	0.203007	-4.76381	1.90E-06	2.43E-05
SPATA6L	113.672	-0.966874	0.195282	-4.95116	7.38E-07	1.07E-05
ICAM4	107.849	-0.966364	0.220638	-4.37987	1.19E-05	0.000118476
ZNF711	560.514	-0.965208	0.120998	-7.97704	1.50E-15	1.26E-13
LOC102724117	115.844	-0.964892	0.364793	-2.64504	0.00816804	0.0284191
TSPEAR	37.6517	-0.964845	0.281587	-3.42645	0.000611527	0.00334046
LOC284023	124.071	-0.96427	0.164224	-5.87168	4.31E-09	1.09E-07
MTSS1L	6133.66	-0.963899	0.0905752	-10.642	1.90E-26	6.51E-24
CXCL2	622.575	-0.963401	0.206982	-4.65451	3.25E-06	3.83E-05
RN7SK	519.005	-0.961839	0.219453	-4.3829	1.17E-05	0.000117038
IGFALS	32.6575	-0.961222	0.294515	-3.26375	0.00109948	0.00546081
LINC00865	185.111	-0.961144	0.141331	-6.80064	1.04E-11	4.57E-10
PRKD1	315.613	-0.960705	0.123939	-7.75146	9.08E-15	6.70E-13
EPHA3	530.674	-0.957404	0.165221	-5.79467	6.85E-09	1.63E-07
CECR5	1045.11	-0.954991	0.0750923	-12.7176	4.72E-37	5.66E-34
LOC101927999	83.322	-0.954531	0.268439	-3.55585	0.000376757	0.00221573
ARHGAP30	277.08	-0.953878	0.281673	-3.38647	0.000707976	0.00379359
TLR9	21.9842	-0.953185	0.325392	-2.92935	0.00339677	0.0139304
TNFRSF14	88.7656	-0.952554	0.298078	-3.19566	0.00139513	0.0066779
GIPR	109.994	-0.952089	0.260732	-3.6516	0.000260612	0.00163433
ADAMTSL2	36.8984	-0.951754	0.304348	-3.12719	0.00176488	0.00810071
TAGLN	181.668	-0.94961	0.335901	-2.82706	0.00469781	0.0181223
C16orf89	1200.34	-0.949211	0.169216	-5.60945	2.03E-08	4.39E-07
ZNF660	83.3839	-0.948229	0.292361	-3.24335	0.00118135	0.0057981
CDCA7L	682.756	-0.947611	0.101663	-9.32111	1.15E-20	1.97E-18
SEC31B	252.443	-0.946886	0.23082	-4.10226	4.09E-05	0.000341946
SAP25	76.9143	-0.946811	0.350678	-2.69995	0.00693506	0.0249396
VSIG10L	244.695	-0.946707	0.239243	-3.95709	7.59E-05	0.000578514
NCCRP1	2014.27	-0.945356	0.2625	-3.60135	0.000316565	0.0019173
FUT11	1061.48	-0.944972	0.113552	-8.32194	8.65E-17	8.65E-15
SYT13	67.4629	-0.942794	0.283318	-3.32769	0.000875696	0.00452254
AATK	107.9	-0.941976	0.225962	-4.16873	3.06E-05	0.000266817
KIAA1683	59.9028	-0.939741	0.284787	-3.2998	0.000967529	0.0049122
TTK	280.12	-0.938656	0.196278	-4.78227	1.73E-06	2.25E-05
KIF18B	311.74	-0.935231	0.16711	-5.5965	2.19E-08	4.68E-07
CIDEB	102.827	-0.933541	0.210508	-4.4347	9.22E-06	9.56E-05
URAHP	124.577	-0.933522	0.240781	-3.87705	0.000105731	0.000765759
RP11-1134I14.8	50.7307	-0.933241	0.224971	-4.14827	3.35E-05	0.000287904
TNFAIP2	844.936	-0.93319	0.215132	-4.33776	1.44E-05	0.000139881
MTERFD3	209.309	-0.933164	0.158028	-5.90505	3.53E-09	8.98E-08
GOLGA8R	72.9464	-0.932237	0.260585	-3.57747	0.000346932	0.00207123
TRAF5	408.291	-0.929488	0.148015	-6.27967	3.39E-10	1.08E-08
AC093375.1	30.6493	-0.928674	0.37768	-2.45889	0.0139368	0.0439969
AK4	1870.17	-0.928234	0.108844	-8.52814	1.49E-17	1.64E-15
MXRA8	669.582	-0.927058	0.208375	-4.44898	8.63E-06	9.08E-05
DNAH11	640.374	-0.926939	0.117822	-7.86731	3.62E-15	2.86E-13
LINC01089	109.635	-0.92632	0.254462	-3.6403	0.000272317	0.00169555
HS3ST5	50.9433	-0.925086	0.294625	-3.13987	0.0016902	0.00781376
RMRP	22.1541	-0.924573	0.363631	-2.54261	0.0110027	0.036295
NR4A1	201.989	-0.924436	0.233037	-3.96691	7.28E-05	0.000559002
TPI1	23765.9	-0.92239	0.0751301	-12.2772	1.20E-34	1.03E-31
SCNN1B	217.954	-0.920761	0.277786	-3.31465	0.000917594	0.00469712
RARRES2	41.1504	-0.92046	0.317581	-2.89835	0.00375137	0.0151377
FNDC4	427.271	-0.920337	0.16537	-5.56531	2.62E-08	5.48E-07
HIST1H2BG	22.2961	-0.920261	0.315116	-2.92039	0.00349589	0.0142628
TMEM91	73.6276	-0.92019	0.287049	-3.20569	0.0013474	0.00650311
TNFRSF25	513.392	-0.920146	0.360384	-2.55324	0.0106727	0.035434
TLL1	54.7681	-0.919734	0.251473	-3.65738	0.000254803	0.00160539
RP11-71G7.1	16.6353	-0.919125	0.318273	-2.88785	0.00387888	0.0155883
PDK3	564.375	-0.918343	0.0973225	-9.43608	3.87E-21	7.48E-19
ZNF788	49.9708	-0.916468	0.274729	-3.33591	0.000850221	0.00442913
LPIN3	2067.23	-0.915453	0.213842	-4.28097	1.86E-05	0.000174333
CEACAM5	19404.4	-0.9149	0.130902	-6.98921	2.76E-12	1.37E-10
APOLD1	76.8937	-0.914568	0.207554	-4.40642	1.05E-05	0.000106683
CAPN10-AS1	73.1741	-0.914275	0.257283	-3.55357	0.000380036	0.00222964
KLK10	1463.63	-0.914159	0.130991	-6.97881	2.98E-12	1.46E-10
ENPP3	994.29	-0.91362	0.101026	-9.0434	1.52E-19	2.15E-17
EPHB6	76.8291	-0.913602	0.244323	-3.73932	0.000184517	0.00122838
OBSCN	2018.81	-0.912557	0.169401	-5.38698	7.17E-08	1.35E-06
POLQ	183.051	-0.912314	0.176898	-5.1573	2.51E-07	4.10E-06
PABPC4L	164.746	-0.910242	0.193007	-4.7161	2.40E-06	2.94E-05
CCDC153	33.4383	-0.910206	0.320498	-2.83997	0.00451178	0.0175401
WNT6	97.6037	-0.909661	0.247382	-3.67715	0.00023585	0.00150656
MIRLET7BHG	37.9456	-0.907712	0.350998	-2.58609	0.00970718	0.032822
LOC143666	129.873	-0.906395	0.183599	-4.93681	7.94E-07	1.14E-05
MYB	98.3805	-0.906242	0.144737	-6.26128	3.82E-10	1.20E-08
CENPK	229.072	-0.905329	0.191255	-4.73363	2.21E-06	2.74E-05
C3orf18	51.5533	-0.905204	0.240983	-3.75631	0.00017244	0.00115741
NFATC4	2265.34	-0.90464	0.210655	-4.29441	1.75E-05	0.000165391
ANKRD36B	97.4272	-0.904236	0.273191	-3.30991	0.000933271	0.00476787
BEND5	186.541	-0.90403	0.180702	-5.00288	5.65E-07	8.49E-06
2001-03-01	45.2449	-0.902832	0.297155	-3.03825	0.00237955	0.0103942
PGM1	2376.82	-0.902122	0.0842078	-10.713	8.84E-27	3.25E-24
ANKDD1B	36.8011	-0.901072	0.264274	-3.40962	0.000650539	0.00352573
FAM46C	2687.93	-0.900061	0.12457	-7.22534	5.00E-13	2.77E-11
CSAD	317.871	-0.89924	0.245537	-3.66234	0.000249924	0.00157963
BZRAP1	270.254	-0.898711	0.200729	-4.47723	7.56E-06	8.11E-05
NRIP2	47.2786	-0.89799	0.249199	-3.6035	0.000313962	0.00190346
FAXDC2	180.777	-0.897572	0.188825	-4.75346	2.00E-06	2.53E-05
GUSBP2	24.0178	-0.894877	0.361237	-2.47726	0.0132397	0.0422359
SMIM10	76.3055	-0.894759	0.251981	-3.5509	0.00038392	0.00224803
PRKAA2	507.083	-0.89472	0.111837	-8.0002	1.24E-15	1.05E-13
DHRS3	1004.62	-0.894173	0.196742	-4.54491	5.50E-06	6.11E-05
YOD1	784.906	-0.892946	0.172231	-5.18457	2.17E-07	3.58E-06
L1TD1	94.8144	-0.892928	0.228887	-3.90117	9.57E-05	0.000704278
KIF15	203.026	-0.892285	0.243783	-3.66016	0.000252061	0.0015909
PDGFRL	462.785	-0.892147	0.157259	-5.67311	1.40E-08	3.14E-07
IPCEF1	65.1968	-0.891952	0.265248	-3.36271	0.000771815	0.00408335
CCDC114	61.037	-0.890311	0.328069	-2.71379	0.00665175	0.0241623
LOC100294362	25.1948	-0.888762	0.300449	-2.95811	0.0030953	0.0129214
FBN3	120.257	-0.888505	0.27852	-3.19009	0.00142227	0.00678253
MTMR11	447.774	-0.887193	0.204318	-4.34221	1.41E-05	0.000137747
CRHR1-IT1	234.443	-0.88676	0.216001	-4.10536	4.04E-05	0.000338538
CATSPERG	88.3582	-0.886734	0.267716	-3.31222	0.000925582	0.00473532
CADPS2	2637.06	-0.886401	0.141139	-6.28036	3.38E-10	1.07E-08
PLA2G7	75.7586	-0.886351	0.288392	-3.07342	0.00211617	0.00945498
KL	34.3299	-0.885993	0.290389	-3.05106	0.00228038	0.0100462
FAM83A	807.705	-0.884168	0.149723	-5.90535	3.52E-09	8.98E-08
EME1	88.1146	-0.881469	0.188484	-4.67663	2.92E-06	3.49E-05
MYL9	487.742	-0.881027	0.169734	-5.19063	2.10E-07	3.49E-06
C10orf55	42.4214	-0.880871	0.319391	-2.75797	0.00581608	0.0216738
TMEM74B	80.8162	-0.880288	0.307587	-2.86192	0.00421086	0.016587
FBP1	322.636	-0.875779	0.243977	-3.58959	0.000331193	0.00199114
HCAR2	840.373	-0.875655	0.170671	-5.13066	2.89E-07	4.66E-06
EPHA7	698.465	-0.874645	0.177719	-4.92151	8.59E-07	1.21E-05
GREB1	142.793	-0.874262	0.240948	-3.62843	0.000285155	0.00176085
NEXN	503.318	-0.874082	0.184449	-4.73889	2.15E-06	2.68E-05
MMRN2	163.809	-0.87372	0.18426	-4.74179	2.12E-06	2.65E-05
HPN	269.636	-0.87315	0.206982	-4.21848	2.46E-05	0.000220996
FOXA1	2576.64	-0.87266	0.0860456	-10.1418	3.60E-24	9.39E-22
MXD1	3118.36	-0.872009	0.266781	-3.26863	0.00108071	0.00539095
SPAG5	584.844	-0.871221	0.123485	-7.05526	1.72E-12	8.83E-11
LFNG	1661.31	-0.870648	0.133217	-6.53555	6.34E-11	2.43E-09
COL2A1	8894.28	-0.870589	0.148349	-5.86851	4.40E-09	1.10E-07
RNF39	354.321	-0.870347	0.210224	-4.14009	3.47E-05	0.000296532
AXL	424.483	-0.86881	0.128834	-6.74362	1.54E-11	6.57E-10
APCDD1	2624.85	-0.86844	0.186238	-4.66306	3.12E-06	3.69E-05
GPR114	24.5141	-0.868433	0.31578	-2.75012	0.00595739	0.0221225
LOC100287166	596.937	-0.868166	0.350568	-2.47646	0.0132694	0.0422909
STMN1	2843.3	-0.868082	0.172092	-5.0443	4.55E-07	6.99E-06
NCALD	457.423	-0.867552	0.124598	-6.96278	3.34E-12	1.61E-10
RBMS3	184.091	-0.867484	0.178752	-4.853	1.22E-06	1.64E-05
EGF	333.336	-0.866729	0.125084	-6.92915	4.23E-12	1.99E-10
GTSE1	332.57	-0.865119	0.189682	-4.56089	5.09E-06	5.72E-05
DKK2	92.4134	-0.864781	0.197388	-4.38111	1.18E-05	0.000117864
PLK4	343.166	-0.864433	0.137251	-6.29817	3.01E-10	9.76E-09
ADAM8	635.049	-0.8641	0.101122	-8.54515	1.28E-17	1.43E-15
CD302	481.89	-0.86068	0.118656	-7.25355	4.06E-13	2.30E-11
CENPE	400.897	-0.858722	0.139046	-6.1758	6.58E-10	1.97E-08
MROH6	1016.09	-0.858399	0.194016	-4.42436	9.67E-06	9.96E-05
PLA2G4B	1222.77	-0.857941	0.35413	-2.42268	0.0154067	0.0476014
LRP2BP	41.8962	-0.857743	0.266833	-3.21453	0.00130656	0.00633318
ANKZF1	1497.68	-0.85576	0.136245	-6.28103	3.36E-10	1.07E-08
CA3	32.574	-0.854951	0.332174	-2.5738	0.0100588	0.0338012
MYO15B	358.87	-0.854563	0.325072	-2.62884	0.0085677	0.0295694
DEGS2	462.938	-0.852026	0.192734	-4.42074	9.84E-06	0.000100874
TSSK3	41.5027	-0.851909	0.337878	-2.52135	0.0116905	0.0381234
CCDC14	1957.04	-0.85157	0.152625	-5.57951	2.41E-08	5.10E-07
CDCA5	533.528	-0.851229	0.193551	-4.39795	1.09E-05	0.000110247
SPEG	162.451	-0.850989	0.295878	-2.87615	0.00402557	0.0160594
MYO15A	34.038	-0.84791	0.342792	-2.47354	0.0133782	0.0425232
BZRAP1-AS1	102.173	-0.847273	0.193377	-4.38146	1.18E-05	0.000117745
LINC00900	31.5201	-0.84585	0.323432	-2.61523	0.0089167	0.0305978
SOD3	165.648	-0.845447	0.178394	-4.73922	2.15E-06	2.68E-05
C1orf213	152.901	-0.844803	0.253386	-3.33405	0.000855919	0.00444793
TRIL	599.012	-0.842942	0.196686	-4.28573	1.82E-05	0.00017136
GSTM1	92.1605	-0.842772	0.240606	-3.5027	0.000460566	0.00262505
TMEM255A	60.2465	-0.842003	0.255496	-3.29556	0.000982252	0.00497291
TYMP	127.103	-0.840791	0.18376	-4.57549	4.75E-06	5.37E-05
HHIPL2	26.1028	-0.840704	0.290403	-2.89495	0.00379214	0.0152875
ST3GAL6	96.2921	-0.838848	0.199909	-4.19615	2.71E-05	0.000240688
IL11RA	238.991	-0.838179	0.157829	-5.31069	1.09E-07	1.96E-06
ATAD5	137.262	-0.83808	0.180323	-4.64765	3.36E-06	3.94E-05
MLPH	2622.81	-0.837774	0.201952	-4.14839	3.35E-05	0.000287897
LOC100505761	184.335	-0.835708	0.214437	-3.89723	9.73E-05	0.000714098
NEK2	240.33	-0.835249	0.176959	-4.72002	2.36E-06	2.89E-05
SLC25A27	238.698	-0.834569	0.249803	-3.34091	0.000835054	0.00436298
OSR1	293.382	-0.834211	0.168357	-4.95503	7.23E-07	1.05E-05
MAMDC4	571.499	-0.834116	0.214458	-3.88941	0.000100487	0.000734359
NKX2-1	5736.9	-0.833699	0.0819578	-10.1723	2.64E-24	6.97E-22
BORA	182.418	-0.833208	0.169253	-4.92287	8.53E-07	1.20E-05
METTL7B	94.8529	-0.832518	0.301785	-2.75865	0.00580405	0.0216469
CNTNAP2	42.0963	-0.831845	0.298453	-2.78719	0.00531675	0.0201088
SPARC	5168.53	-0.831515	0.127311	-6.53135	6.52E-11	2.49E-09
RP11-294O2.2	154.106	-0.831468	0.182354	-4.55964	5.12E-06	5.73E-05
AC012314.8	40.5795	-0.829893	0.315488	-2.63051	0.00852571	0.0294697
TNFRSF6B	63.3205	-0.828779	0.337688	-2.45427	0.0141169	0.0444643
PKHD1	179.186	-0.82775	0.255577	-3.23875	0.00120054	0.00587468
DNAH17	38.6085	-0.827662	0.235685	-3.51172	0.00044521	0.00255208
MAFF	841.679	-0.827635	0.28813	-2.87244	0.00407317	0.016199
PBX4	38.0272	-0.826374	0.306246	-2.6984	0.00696738	0.0250358
ADAMTS18	189.623	-0.826091	0.227364	-3.63334	0.000279775	0.00173298
AEBP1	144.169	-0.825556	0.23299	-3.54332	0.000395128	0.00230615
ZSWIM5	475.134	-0.824914	0.0898634	-9.17964	4.33E-20	6.65E-18
BCAM	14237.7	-0.824576	0.120969	-6.81642	9.33E-12	4.12E-10
PTAR1	1765.29	-0.824563	0.141098	-5.8439	5.10E-09	1.26E-07
KIF2C	481.175	-0.824105	0.126503	-6.5145	7.29E-11	2.73E-09
OLFML3	342.56	-0.822971	0.202584	-4.06236	4.86E-05	0.000393976
MSLN	141.43	-0.820923	0.188855	-4.34685	1.38E-05	0.000135161
DTX3	626.57	-0.820493	0.153656	-5.3398	9.30E-08	1.70E-06
FOXM1	810.67	-0.820493	0.151129	-5.42908	5.66E-08	1.09E-06
LINC00669	32.409	-0.819936	0.30523	-2.68629	0.00722504	0.0257253
PDXDC2P	345.357	-0.819756	0.236515	-3.46599	0.000528293	0.00294939
SLC27A3	385.279	-0.81849	0.123289	-6.63878	3.16E-11	1.27E-09
NDNF	298.457	-0.818439	0.147894	-5.53397	3.13E-08	6.41E-07
EMC3-AS1	90.9089	-0.818175	0.201743	-4.05553	5.00E-05	0.000404396
PLCH2	558.767	-0.818101	0.229615	-3.56292	0.000366756	0.00217193
DUSP1	739.058	-0.816671	0.19908	-4.10222	4.09E-05	0.000341946
TMEM35	139.802	-0.816463	0.166839	-4.89372	9.89E-07	1.37E-05
CSRP2	578.046	-0.816442	0.0863915	-9.45049	3.37E-21	6.59E-19
TGFB2	529.366	-0.815403	0.171998	-4.74076	2.13E-06	2.66E-05
GSDMD	626.88	-0.815298	0.121578	-6.70596	2.00E-11	8.26E-10
SMAD9	54.3001	-0.815009	0.208751	-3.90421	9.45E-05	0.000696626
BMP5	370.302	-0.814091	0.148213	-5.49271	3.96E-08	7.95E-07
CHDH	704.251	-0.813815	0.164985	-4.93265	8.11E-07	1.16E-05
NDC80	241.674	-0.813069	0.182075	-4.46558	7.99E-06	8.50E-05
AS3MT	231.401	-0.812794	0.144824	-5.61228	2.00E-08	4.33E-07
BEAN1	71.1396	-0.812375	0.226471	-3.58711	0.000334359	0.00200655
P4HA1	7017.66	-0.812318	0.130496	-6.22484	4.82E-10	1.48E-08
KIFC1	607.267	-0.811446	0.152795	-5.31069	1.09E-07	1.96E-06
LOC101929513	47.0578	-0.81067	0.313466	-2.58615	0.00970555	0.032822
ZNF662	318.46	-0.81066	0.180513	-4.49087	7.09E-06	7.66E-05
ITPRIPL1	35.0742	-0.810302	0.283534	-2.85787	0.004265	0.0167728
NYNRIN	1620.56	-0.810189	0.0767183	-10.5606	4.54E-26	1.48E-23
SCNN1D	121.963	-0.80999	0.28675	-2.82472	0.00473218	0.0182471
ZNF160	864.877	-0.809541	0.0936329	-8.64591	5.34E-18	6.16E-16
COL21A1	666.569	-0.809513	0.118002	-6.86017	6.88E-12	3.09E-10
PSRC1	354.201	-0.808466	0.118923	-6.79825	1.06E-11	4.62E-10
TFPI	262.917	-0.808391	0.181548	-4.45276	8.48E-06	8.94E-05
MTHFD2L	130.449	-0.80839	0.133239	-6.06721	1.30E-09	3.68E-08
ACSL5	340.317	-0.808176	0.171491	-4.71264	2.45E-06	2.99E-05
ESPL1	364.647	-0.807888	0.162285	-4.97821	6.42E-07	9.49E-06
KAL1	3233.73	-0.80723	0.109208	-7.39167	1.45E-13	8.78E-12
CYR61	1231.71	-0.806826	0.143989	-5.60339	2.10E-08	4.52E-07
AC093391.2	24.428	-0.806476	0.305686	-2.63825	0.00833343	0.0289274
RRN3P1	60.0893	-0.805514	0.255746	-3.14966	0.0016346	0.00760953
PIGA	501.646	-0.80498	0.139383	-5.77532	7.68E-09	1.82E-07
DUSP2	28.7931	-0.804778	0.331328	-2.42895	0.0151426	0.0469468
DEPDC1	297.327	-0.804057	0.186204	-4.31816	1.57E-05	0.000150782
PRORSD1P	26.7771	-0.803482	0.332217	-2.41854	0.0155828	0.0480137
FRMD6-AS1	32.5965	-0.803073	0.259285	-3.09726	0.00195319	0.00883489
ACSS1	1121.56	-0.803038	0.119445	-6.72309	1.78E-11	7.46E-10
FLJ22184	630.755	-0.801893	0.184727	-4.34096	1.42E-05	0.000138384
ARHGAP11A	644.122	-0.801848	0.165103	-4.85664	1.19E-06	1.62E-05
RNF165	70.8211	-0.801035	0.214736	-3.73032	0.000191238	0.00126284
SGOL1	124.188	-0.800954	0.17966	-4.45816	8.27E-06	8.75E-05
C4orf21	123.537	-0.800897	0.195029	-4.10655	4.02E-05	0.000336951
ARPC4-TTLL3	289.62	-0.800395	0.289506	-2.76469	0.00569761	0.0213077
FRMPD3	118.738	-0.799593	0.17922	-4.46151	8.14E-06	8.64E-05
ANKRD32	306.17	-0.798657	0.126261	-6.32544	2.53E-10	8.40E-09
CENPF	812.246	-0.798398	0.140904	-5.66627	1.46E-08	3.25E-07
TOP2A	2227.27	-0.797683	0.124262	-6.41934	1.37E-10	4.80E-09
MTMR9LP	134.517	-0.797364	0.197307	-4.04123	5.32E-05	0.00042698
KIF14	184.587	-0.797309	0.19098	-4.17483	2.98E-05	0.000260402
ITGA10	47.7342	-0.797254	0.261196	-3.05232	0.00227081	0.010014
SORL1	2989.01	-0.796218	0.131738	-6.04396	1.50E-09	4.17E-08
NUSAP1	760.441	-0.795832	0.161033	-4.94206	7.73E-07	1.11E-05
ERBB4	62.6148	-0.794424	0.178259	-4.45657	8.33E-06	8.81E-05
MEGF6	1676.96	-0.794311	0.194819	-4.07717	4.56E-05	0.000374437
SP5	402.509	-0.79431	0.175199	-4.53376	5.79E-06	6.42E-05
CDKN2C	198.72	-0.793788	0.186826	-4.24881	2.15E-05	0.000196834
WNK3	126.062	-0.79332	0.165881	-4.78245	1.73E-06	2.25E-05
SRPX2	1484.38	-0.792427	0.142127	-5.57549	2.47E-08	5.20E-07
PRICKLE4	361.111	-0.791797	0.176234	-4.49287	7.03E-06	7.60E-05
MAD2L1	548.975	-0.791616	0.115806	-6.83572	8.16E-12	3.63E-10
NPEPL1	890.664	-0.791053	0.130264	-6.07268	1.26E-09	3.57E-08
HMCN1	47.5366	-0.790539	0.23175	-3.41117	0.000646841	0.0035078
MIR100HG	56.4247	-0.790432	0.319393	-2.47479	0.0133314	0.0424283
SNCG	298.859	-0.789928	0.155729	-5.07245	3.93E-07	6.13E-06
DEPDC1B	244.417	-0.78992	0.182955	-4.31756	1.58E-05	0.000151028
YPEL1	168.687	-0.788441	0.18929	-4.16526	3.11E-05	0.000270034
LOC100652736	35.7867	-0.78808	0.288699	-2.72976	0.00633806	0.0232482
KLF10	1093.03	-0.787618	0.0792819	-9.93439	2.95E-23	6.89E-21
RAD51AP1	200.164	-0.787495	0.225362	-3.49436	0.000475207	0.00269117
PDE4B	74.5139	-0.787451	0.22812	-3.45191	0.000556635	0.00308655
B4GALNT4	2271.48	-0.787411	0.152851	-5.15149	2.58E-07	4.21E-06
LAYN	82.2254	-0.787041	0.258326	-3.0467	0.00231367	0.0101533
AMT	530.339	-0.783606	0.221884	-3.5316	0.000413058	0.0023968
LOC101927850	89.6353	-0.783126	0.216694	-3.61398	0.000301537	0.00184267
GKAP1	68.6507	-0.782557	0.158711	-4.9307	8.19E-07	1.17E-05
NOD1	297.391	-0.782426	0.153178	-5.10797	3.26E-07	5.17E-06
LINC00649	37.0737	-0.78239	0.286211	-2.73361	0.00626436	0.0230434
HS6ST2	2079.92	-0.782306	0.12144	-6.44193	1.18E-10	4.19E-09
CDK3	182.393	-0.782282	0.190831	-4.09935	4.14E-05	0.000345386
FA2H	1077.07	-0.781206	0.0841266	-9.28608	1.60E-20	2.64E-18
MYBL1	67.8904	-0.779886	0.272336	-2.8637	0.0041873	0.0165287
CCDC160	117.598	-0.779762	0.166768	-4.67574	2.93E-06	3.50E-05
USP32P2	107.018	-0.778284	0.296362	-2.62613	0.00863629	0.0297719
SLC26A9	191.131	-0.777993	0.31198	-2.49373	0.0126408	0.0407204
ANKRD18B	176.374	-0.777958	0.145054	-5.36323	8.17E-08	1.52E-06
SLCO2A1	324.762	-0.777737	0.202191	-3.84655	0.000119791	0.000846806
LCAT	287.874	-0.77698	0.253895	-3.06024	0.00221158	0.00980091
LOC100507373	89.4404	-0.776695	0.21443	-3.62213	0.000292182	0.00179807
LOC100288175	61.5097	-0.77621	0.27419	-2.83092	0.00464139	0.0179354
CLEC2D	280.332	-0.774613	0.192796	-4.01778	5.87E-05	0.000465327
NTF4	242.022	-0.773097	0.154528	-5.00296	5.65E-07	8.49E-06
NPHP3-ACAD11	238.386	-0.772188	0.255252	-3.0252	0.00248466	0.0107645
SLC12A2	5539.49	-0.771969	0.135323	-5.70464	1.17E-08	2.65E-07
CDK2	894.658	-0.771101	0.0737618	-10.4539	1.41E-25	4.21E-23
SLC22A31	845.669	-0.770732	0.16281	-4.73393	2.20E-06	2.74E-05
RGL3	1496.04	-0.768697	0.186866	-4.11364	3.89E-05	0.000328453
ABHD2	4770.02	-0.767801	0.0820647	-9.35604	8.28E-21	1.46E-18
ATAT1	555.484	-0.765901	0.145631	-5.25918	1.45E-07	2.52E-06
SPNS2	4770.41	-0.765814	0.182315	-4.2005	2.66E-05	0.000236813
GNA14	102.181	-0.765805	0.194094	-3.94554	7.96E-05	0.00060298
WHAMMP2	84.6459	-0.765428	0.191206	-4.00315	6.25E-05	0.000490214
PTPRG-AS1	29.6028	-0.764706	0.293383	-2.60651	0.00914699	0.0311931
LOC100288637	116.265	-0.76361	0.170084	-4.48961	7.14E-06	7.70E-05
SPRR3	10580.5	-0.763434	0.298647	-2.55631	0.0105789	0.0351744
FCGRT	2155.93	-0.76311	0.145403	-5.24825	1.54E-07	2.65E-06
TRIM36	509.022	-0.76233	0.149455	-5.10074	3.38E-07	5.34E-06
LOC146880	1121.54	-0.760987	0.175399	-4.33861	1.43E-05	0.000139495
GLCCI1	605.694	-0.760621	0.130632	-5.82261	5.79E-09	1.40E-07
FST	306.847	-0.759957	0.237838	-3.19527	0.00139701	0.00668337
IGF2	129369	-0.759142	0.251174	-3.02238	0.00250797	0.0108368
SORBS3	1223.53	-0.759001	0.14283	-5.31401	1.07E-07	1.93E-06
ADCY2	155.963	-0.75865	0.202082	-3.75418	0.000173913	0.00116599
APLN	679.422	-0.758311	0.227764	-3.32937	0.000870433	0.00450312
TFAP2E	67.299	-0.757786	0.239488	-3.16419	0.00155517	0.0073002
SEMA3A	3699.84	-0.757665	0.107473	-7.04984	1.79E-12	9.15E-11
CKAP2L	182.406	-0.757013	0.20902	-3.62172	0.000292652	0.00180035
SPTBN5	108.936	-0.756957	0.240948	-3.14158	0.00168039	0.00777242
GCSAM	49.9351	-0.755946	0.260153	-2.90577	0.00366345	0.0148553
PMF1-BGLAP	110.833	-0.755658	0.196614	-3.84335	0.000121366	0.000856463
C15orf62	455.539	-0.755343	0.158564	-4.76366	1.90E-06	2.43E-05
ZNF674-AS1	76.6714	-0.755326	0.228722	-3.30237	0.000958716	0.00487985
PAQR5	206.099	-0.755215	0.19031	-3.96835	7.24E-05	0.000556095
VIPR1	379.646	-0.754841	0.184265	-4.09649	4.19E-05	0.000349156
LOC100996724	186.039	-0.754425	0.183532	-4.11059	3.95E-05	0.000332348
SELENBP1	760.025	-0.754338	0.182759	-4.1275	3.67E-05	0.000311021
CDC25C	102.5	-0.754041	0.2119	-3.55848	0.000373003	0.0021977
MKI67	956.713	-0.754022	0.163358	-4.61578	3.92E-06	4.52E-05
AC002480.3	88.8897	-0.753704	0.259023	-2.9098	0.00361664	0.014692
ATAD3C	131.61	-0.752987	0.280046	-2.6888	0.00717097	0.0255664
ANKRD36C	95.2583	-0.752672	0.218967	-3.43737	0.000587383	0.00322719
LPAR1	525.523	-0.752341	0.131301	-5.7299	1.00E-08	2.33E-07
CPT1C	37.7381	-0.752183	0.252005	-2.98479	0.00283771	0.0120077
RBM6	3232.86	-0.751704	0.243381	-3.08859	0.00201111	0.00904397
TPRG1	295.044	-0.751618	0.210036	-3.57852	0.00034554	0.00206429
RNF208	353.247	-0.749792	0.169559	-4.422	9.78E-06	0.000100389
PLOD2	5253.28	-0.749713	0.115187	-6.50867	7.58E-11	2.82E-09
BUB1	476.115	-0.749597	0.163326	-4.58958	4.44E-06	5.07E-05
KIAA1715	1130.87	-0.748231	0.12826	-5.8337	5.42E-09	1.33E-07
FAM95C	47.404	-0.747593	0.295269	-2.5319	0.0113446	0.0372181
BIRC5	826.991	-0.747307	0.151674	-4.92707	8.35E-07	1.18E-05
PTBP2	302.974	-0.746619	0.145899	-5.11738	3.10E-07	4.94E-06
SMOC2	458.003	-0.746605	0.164982	-4.52536	6.03E-06	6.65E-05
CCDC142	234.182	-0.745705	0.11043	-6.75271	1.45E-11	6.21E-10
AGAP11	137.885	-0.745464	0.18453	-4.0398	5.35E-05	0.000429404
LOC101929240	112.086	-0.744585	0.250386	-2.97375	0.00294182	0.01239
CERS3	82.9261	-0.74299	0.241864	-3.07194	0.00212675	0.0094881
INSIG2	1044.29	-0.74294	0.103358	-7.18804	6.57E-13	3.56E-11
ZNF714	748.181	-0.742181	0.141485	-5.24567	1.56E-07	2.68E-06
KIF20A	478.027	-0.742087	0.154523	-4.80244	1.57E-06	2.06E-05
KCNQ1	80.4951	-0.741684	0.28621	-2.59139	0.0095588	0.0324116
WSB1	18651.9	-0.740809	0.271111	-2.73249	0.00628572	0.0230986
KIAA0895L	1126.92	-0.73991	0.152082	-4.86521	1.14E-06	1.56E-05
HJURP	299.423	-0.739671	0.176628	-4.18774	2.82E-05	0.000248431
EPS8L1	4400.12	-0.738807	0.257158	-2.87297	0.00406635	0.0161826
WHAMMP1	52.9187	-0.738347	0.200607	-3.68056	0.000232718	0.00148973
STRA6	131.009	-0.737413	0.256533	-2.87454	0.00404619	0.0161274
HEXDC	871.86	-0.736954	0.158027	-4.66345	3.11E-06	3.68E-05
NKTR	2357.26	-0.73675	0.18483	-3.98609	6.72E-05	0.0005208
CTSK	67.8438	-0.736466	0.2721	-2.7066	0.00679766	0.0245535
EVC2	114.654	-0.735555	0.142684	-5.15513	2.53E-07	4.14E-06
NDRG2	3343.36	-0.735449	0.163312	-4.50333	6.69E-06	7.28E-05
LINC00342	83.3335	-0.735316	0.242123	-3.03696	0.00238981	0.0104314
FAM120C	128.444	-0.735256	0.229553	-3.203	0.00136005	0.00654403
S100A9	3500.17	-0.7349	0.257193	-2.85739	0.00427141	0.0167907
SCAI	405.426	-0.734596	0.12764	-5.75524	8.65E-09	2.03E-07
RP5-1180C10.2	83.041	-0.733766	0.286051	-2.56515	0.010313	0.0344494
NKX2-1-AS1	231.939	-0.733287	0.175047	-4.18908	2.80E-05	0.000247458
AR	339.346	-0.733257	0.12914	-5.67798	1.36E-08	3.06E-07
TMPRSS11A	226.733	-0.732462	0.267445	-2.73874	0.00616744	0.0227803
CAPN12	590.793	-0.732459	0.303457	-2.41372	0.0157907	0.0485047
FSIP2	131.821	-0.731909	0.241748	-3.02757	0.00246527	0.0106933
TEN1-CDK3	308.39	-0.731832	0.250525	-2.92119	0.00348696	0.0142391
CIB2	150.12	-0.731584	0.20674	-3.53867	0.000402144	0.00234254
AURKB	431.642	-0.73141	0.136133	-5.37274	7.75E-08	1.45E-06
TNS4	686.383	-0.731343	0.241348	-3.03025	0.00244355	0.0106068
HOPX	5778.37	-0.730985	0.192102	-3.80519	0.000141697	0.000980701
LOC389765	35.7034	-0.730906	0.261766	-2.79221	0.00523492	0.0198452
GADD45B	393.648	-0.730037	0.195647	-3.7314	0.000190418	0.00126
ZNF414	727.219	-0.729955	0.117305	-6.22269	4.89E-10	1.50E-08
TLE6	133.846	-0.728884	0.186495	-3.90832	9.29E-05	0.000687168
TGFB1I1	144.972	-0.728219	0.195701	-3.72109	0.000198368	0.00130228
DPP4	671.587	-0.727693	0.160823	-4.52481	6.04E-06	6.66E-05
C6orf141	265.36	-0.727343	0.18702	-3.88911	0.000100612	0.000734801
WDR27	251.442	-0.725925	0.19711	-3.68284	0.000230649	0.00147911
FBXW7	1456.58	-0.725663	0.131861	-5.50325	3.73E-08	7.50E-07
LGR6	3003.82	-0.725593	0.103264	-7.02659	2.12E-12	1.07E-10
NECAB3	1082.75	-0.725138	0.0933576	-7.76732	8.02E-15	5.94E-13
DZIP1L	53.8579	-0.724931	0.238531	-3.03914	0.00237252	0.0103711
TENC1	170.906	-0.724456	0.182465	-3.97039	7.18E-05	0.0005523
FAM174B	1643.41	-0.724368	0.0923693	-7.84208	4.43E-15	3.44E-13
FGF20	40.616	-0.724135	0.260973	-2.77475	0.00552439	0.02079
PNISR	3976.35	-0.724054	0.241226	-3.00156	0.00268599	0.011451
CRTC1	693.099	-0.72354	0.121426	-5.95869	2.54E-09	6.71E-08
SLC25A21	202.551	-0.723394	0.127217	-5.68629	1.30E-08	2.93E-07
PPP1R3G	260.152	-0.723017	0.206446	-3.50221	0.000461414	0.00262776
PLOD1	4489.25	-0.722497	0.0801908	-9.00972	2.07E-19	2.84E-17
MPI	990.662	-0.722272	0.0774066	-9.33088	1.05E-20	1.82E-18
APBB1	177.318	-0.721932	0.205281	-3.5168	0.000436775	0.00251334
ASF1B	497.174	-0.721874	0.239868	-3.00946	0.00261713	0.0112115
ETV1	1990.65	-0.721709	0.0887018	-8.13635	4.07E-16	3.76E-14
C1R	123.329	-0.721697	0.15269	-4.72656	2.28E-06	2.82E-05
BRICD5	234.54	-0.721617	0.234163	-3.08169	0.00205827	0.00923527
TGFBR3	277.672	-0.721085	0.150259	-4.79893	1.60E-06	2.09E-05
FZD10	526.204	-0.720945	0.189923	-3.79599	0.000147054	0.00101268
PROX1	291.464	-0.720291	0.213411	-3.37513	0.000737811	0.0039312
TRPV2	38.7692	-0.719972	0.248992	-2.89155	0.00383347	0.01543
TP53I11	2727.79	-0.719824	0.10962	-6.56656	5.15E-11	2.01E-09
DFNB31	789.232	-0.71892	0.184274	-3.90136	9.57E-05	0.000704011
GPRASP1	64.6694	-0.717836	0.253473	-2.832	0.00462583	0.0178983
GCNT1	678.645	-0.71741	0.141719	-5.06221	4.14E-07	6.43E-06
PRTG	177.363	-0.716002	0.284924	-2.51295	0.0119725	0.0388808
PLCE1	102.996	-0.715484	0.23361	-3.06274	0.00219324	0.00974363
CAND2	59.7077	-0.71537	0.242998	-2.94393	0.00324072	0.0134071
LRRK2	268.661	-0.715248	0.118561	-6.03272	1.61E-09	4.47E-08
OPRK1	117.882	-0.715248	0.168245	-4.25124	2.13E-05	0.000195107
CD27-AS1	158.073	-0.715028	0.183085	-3.90544	9.41E-05	0.000693675
PHLDB1	649.333	-0.71367	0.10702	-6.66855	2.58E-11	1.05E-09
BTBD19	134.299	-0.713056	0.16776	-4.25045	2.13E-05	0.000195498
SRCIN1	165.18	-0.712545	0.196061	-3.63429	0.000278742	0.00172837
AIF1L	754.633	-0.712544	0.161926	-4.40044	1.08E-05	0.000109295
ASPM	388.12	-0.712355	0.172429	-4.1313	3.61E-05	0.000306644
GNB1L	183.27	-0.711972	0.145426	-4.89577	9.79E-07	1.36E-05
HK2	3345.28	-0.71177	0.169183	-4.2071	2.59E-05	0.000230799
SPTSSB	679.852	-0.71128	0.155464	-4.57521	4.76E-06	5.37E-05
SNED1	999.443	-0.711236	0.140572	-5.05957	4.20E-07	6.50E-06
LOC102724235	35.847	-0.710385	0.267734	-2.65332	0.00797031	0.0278767
ABCB6	855.955	-0.709726	0.101357	-7.00227	2.52E-12	1.25E-10
PRTFDC1	351.97	-0.709664	0.143509	-4.94509	7.61E-07	1.09E-05
SUV420H2	649.376	-0.709118	0.129966	-5.45619	4.86E-08	9.55E-07
ZNF682	140.78	-0.708368	0.216078	-3.27831	0.00104432	0.00523265
PRC1	1008.32	-0.707639	0.114112	-6.20127	5.60E-10	1.70E-08
EPHB1	112.724	-0.707623	0.215244	-3.28755	0.00101064	0.00508798
MKNK2	24832.3	-0.707271	0.155112	-4.55974	5.12E-06	5.73E-05
EGR1	2333.12	-0.707174	0.11971	-5.90737	3.48E-09	8.89E-08
GSTA4	2630.07	-0.707031	0.0816517	-8.65911	4.75E-18	5.52E-16
CDK1	818.248	-0.706881	0.144084	-4.90605	9.29E-07	1.30E-05
ZNF436	798.933	-0.706775	0.193924	-3.64459	0.000267815	0.00167447
TICRR	179.682	-0.706726	0.229579	-3.07836	0.00208144	0.00932993
PI4KAP1	503.99	-0.706526	0.25141	-2.81026	0.00495018	0.0189737
EFCAB4B	204.983	-0.706513	0.153461	-4.60386	4.15E-06	4.76E-05
C2orf88	63.6712	-0.706357	0.21513	-3.2834	0.00102563	0.0051505
FREM1	160.967	-0.706213	0.222231	-3.17783	0.0014838	0.00702941
RNF223	143.147	-0.706162	0.189002	-3.73626	0.000186779	0.00123977
SCN4B	60.0552	-0.705752	0.287889	-2.45147	0.0142274	0.0447125
RORA	981.759	-0.705679	0.116566	-6.05391	1.41E-09	3.95E-08
GSTT2B	261.429	-0.705163	0.15947	-4.42191	9.78E-06	0.000100389
GBE1	1446.19	-0.704869	0.0816618	-8.63156	6.05E-18	6.93E-16
LOC101927382	111.465	-0.704802	0.288623	-2.44195	0.0146083	0.0456204
KLK7	136.002	-0.704415	0.252003	-2.79527	0.0051857	0.019713
LRRC48	33.1832	-0.704136	0.259431	-2.71415	0.00664452	0.0241507
KIF4A	378.419	-0.702992	0.189037	-3.71881	0.00020016	0.00131213
HERC2P7	53.1416	-0.702387	0.289562	-2.42569	0.0152792	0.0472562
SULT1A1	132.06	-0.70186	0.191497	-3.66513	0.000247217	0.00156527
TMEM86B	116.167	-0.701756	0.180588	-3.88594	0.000101933	0.000743544
NCAPG	563.504	-0.701554	0.1385	-5.06537	4.08E-07	6.34E-06
DNHD1	233.061	-0.700993	0.284318	-2.46552	0.0136814	0.0433428
EPHA6	117.096	-0.70083	0.170967	-4.09922	4.15E-05	0.000345386
AQP3	20419.1	-0.699908	0.130641	-5.3575	8.44E-08	1.56E-06
GAL3ST4	63.6564	-0.698683	0.200814	-3.47925	0.000502821	0.00282825
PCDH17	192.478	-0.697664	0.196503	-3.5504	0.000384646	0.00225155
DOCK6	2332.6	-0.69738	0.163521	-4.26477	2.00E-05	0.00018554
NHSL2	58.4655	-0.697341	0.252795	-2.75852	0.00580635	0.0216511
MMS22L	250.863	-0.696758	0.186155	-3.74288	0.00018192	0.00121244
LOC102724002	135.964	-0.696515	0.241715	-2.88155	0.00395726	0.0158326
CXCL17	1091.04	-0.696409	0.140535	-4.9554	7.22E-07	1.05E-05
NRGN	122.082	-0.696278	0.267167	-2.60615	0.00915661	0.0312186
SGK494	115.894	-0.696253	0.209607	-3.32171	0.000894662	0.00460595
KCNQ5	459.068	-0.695339	0.153911	-4.5178	6.25E-06	6.85E-05
NPNT	1820.66	-0.694995	0.128606	-5.40407	6.51E-08	1.24E-06
CA8	362.211	-0.694853	0.108254	-6.41872	1.37E-10	4.80E-09
ACOX2	70.1457	-0.69439	0.2582	-2.68935	0.00715908	0.0255409
HLA-H	50.8108	-0.693469	0.234723	-2.95442	0.00313259	0.0130437
LRRN4	66.909	-0.693297	0.281854	-2.45978	0.0139023	0.0439268
RP11-752G15.6	55.0964	-0.692927	0.251266	-2.75774	0.00582021	0.0216848
CLIC3	1309.76	-0.692732	0.194431	-3.56287	0.000366818	0.00217193
FAM122C	60.0523	-0.692549	0.227444	-3.04492	0.00232743	0.0102087
FAM211B	288.444	-0.692348	0.153228	-4.5184	6.23E-06	6.84E-05
PLK1	600.453	-0.692073	0.133246	-5.19396	2.06E-07	3.44E-06
PHYKPL	515.231	-0.691124	0.175847	-3.93027	8.49E-05	0.000635699
APAF1	848.119	-0.690776	0.103053	-6.70313	2.04E-11	8.40E-10
CCNL1	1997.4	-0.690247	0.189689	-3.63884	0.000273873	0.00170253
GPM6B	56.8197	-0.689594	0.271865	-2.53653	0.0111958	0.036809
RP4-669L17.10-2	262.973	-0.689158	0.261281	-2.63762	0.00834909	0.028965
MYEOV	208.315	-0.687306	0.211689	-3.24678	0.0011672	0.00573966
FSD2	43.6134	-0.686989	0.255311	-2.69079	0.0071283	0.0254614
COL27A1	1129.35	-0.686704	0.171864	-3.99561	6.45E-05	0.000503129
HAS2	64.0508	-0.686169	0.228387	-3.00442	0.00266091	0.0113665
APOBEC3G	348.458	-0.685998	0.161373	-4.25101	2.13E-05	0.000195204
QSOX1	14838.2	-0.685824	0.113452	-6.04504	1.49E-09	4.16E-08
GSTM3	163.798	-0.684125	0.149633	-4.57203	4.83E-06	5.45E-05
FAM149A	232.876	-0.683917	0.171053	-3.99827	6.38E-05	0.000498808
WDHD1	416.952	-0.683608	0.136758	-4.99868	5.77E-07	8.64E-06
GPX3	2854.42	-0.682859	0.141102	-4.83946	1.30E-06	1.74E-05
RP11-696N14.1	239.554	-0.682467	0.12817	-5.3247	1.01E-07	1.83E-06
KRBA2	106.305	-0.681791	0.21232	-3.21115	0.00132205	0.0063962
CCNB2	460.631	-0.681233	0.180356	-3.77716	0.000158627	0.00107969
CREBZF	3068.03	-0.68084	0.166002	-4.1014	4.11E-05	0.000342734
SCUBE2	708.698	-0.680754	0.142413	-4.78015	1.75E-06	2.27E-05
PLEKHA2	1429.58	-0.67961	0.10457	-6.49908	8.08E-11	2.99E-09
FAM102B	987.767	-0.6795	0.114071	-5.95679	2.57E-09	6.76E-08
CPM	527.264	-0.679073	0.200021	-3.39502	0.000686246	0.00368924
CRIP2	3556.57	-0.678833	0.122015	-5.56351	2.64E-08	5.52E-07
KCNT2	97.284	-0.678538	0.219595	-3.08995	0.00200189	0.00901378
ANKRD36	78.6349	-0.678294	0.258027	-2.62877	0.00856934	0.0295694
SLFN13	548.801	-0.6755	0.137122	-4.92628	8.38E-07	1.19E-05
ARHGEF38	291.98	-0.675335	0.14415	-4.68494	2.80E-06	3.36E-05
RNF145	6140.34	-0.674987	0.0717934	-9.4018	5.36E-21	9.85E-19
METTL21B	220.706	-0.674328	0.132151	-5.10272	3.35E-07	5.30E-06
CAPN13	98.0951	-0.674189	0.280452	-2.40394	0.0162196	0.0495261
COLCA2	150.323	-0.674116	0.207184	-3.25371	0.00113907	0.00562437
PPP1R3C	218.988	-0.673381	0.186655	-3.60762	0.000309019	0.00188173
CHST6	332.121	-0.672957	0.187142	-3.59596	0.000323194	0.00195153
LINC00086	599.893	-0.672698	0.135279	-4.97268	6.60E-07	9.76E-06
ARL10	206.843	-0.672639	0.184207	-3.65155	0.000260667	0.00163433
CCDC146	104.572	-0.672175	0.218481	-3.07659	0.00209384	0.00937381
CDCA3	238.523	-0.672063	0.178595	-3.76307	0.000167843	0.00113162
ZNF431	793.627	-0.671745	0.0876753	-7.66174	1.83E-14	1.29E-12
LTB4R	411.309	-0.671385	0.195003	-3.44294	0.000575419	0.00317504
LRIG3	995.965	-0.670437	0.081797	-8.19634	2.48E-16	2.33E-14
GPR126	2440.37	-0.670298	0.115617	-5.79755	6.73E-09	1.61E-07
MAGI2	88.9379	-0.67029	0.192201	-3.48745	0.000487654	0.00275413
VPS37D	223.203	-0.669627	0.141798	-4.72241	2.33E-06	2.87E-05
SHC3	502.737	-0.669585	0.134091	-4.99351	5.93E-07	8.84E-06
LOC102724356	38.2934	-0.669531	0.267792	-2.50019	0.0124127	0.0400933
RBM5-AS1	254.164	-0.669486	0.239967	-2.7899	0.00527239	0.0199663
LONRF2	414.344	-0.669381	0.117231	-5.70993	1.13E-08	2.57E-07
BST1	90.7147	-0.669164	0.232403	-2.87933	0.00398521	0.0159311
ZFP36	2258.03	-0.668019	0.193565	-3.45114	0.00055822	0.00309438
PPM1M	106.117	-0.667914	0.163693	-4.08028	4.50E-05	0.000370656
GOLGA8N	217.272	-0.667858	0.208098	-3.20934	0.00133042	0.0064326
LRRC10B	232.139	-0.667742	0.18642	-3.58192	0.000341082	0.00203969
ADM	1861.63	-0.665497	0.20457	-3.25315	0.00114135	0.00562945
RHOB	2173.99	-0.665227	0.117737	-5.65009	1.60E-08	3.53E-07
TBXAS1	45.5027	-0.664961	0.264016	-2.51864	0.0117807	0.0383551
KDM7A	638.293	-0.664816	0.128026	-5.19281	2.07E-07	3.46E-06
LINC01138	86.5931	-0.664155	0.208266	-3.18897	0.0014278	0.0068053
SLC4A3	481.573	-0.662618	0.174202	-3.80373	0.000142533	0.00098497
ANKRD23	98.7739	-0.662125	0.216651	-3.05618	0.00224174	0.00991015
SCN8A	133.325	-0.66191	0.162078	-4.08389	4.43E-05	0.000366114
LOC150776	576.447	-0.661045	0.173986	-3.79942	0.000145036	0.00100073
DLGAP5	471.632	-0.660729	0.18422	-3.58664	0.00033497	0.00200915
NUDT4P1	271.934	-0.660096	0.15045	-4.38747	1.15E-05	0.000115046
RASSF9	152.309	-0.660066	0.14878	-4.43653	9.14E-06	9.50E-05
FAM63A	837.468	-0.660059	0.0847792	-7.78562	6.94E-15	5.18E-13
MAPKBP1	1165.18	-0.660058	0.106315	-6.20853	5.35E-10	1.63E-08
OIP5	103.156	-0.659454	0.214596	-3.073	0.00211919	0.00946152
RAPGEF5	646.429	-0.659285	0.100155	-6.58267	4.62E-11	1.82E-09
PBK	227.717	-0.658836	0.218899	-3.00976	0.00261451	0.0112076
RAD9A	708.179	-0.658503	0.18311	-3.59622	0.00032288	0.00195095
RAB20	554.479	-0.657252	0.123135	-5.33766	9.42E-08	1.72E-06
ZNF404	151.423	-0.657145	0.238212	-2.75866	0.00580397	0.0216469
TMEM178A	220.925	-0.656688	0.207668	-3.16221	0.00156579	0.0073443
CSRNP3	170.192	-0.656517	0.183319	-3.58128	0.000341918	0.00204401
BRIP1	171.406	-0.656477	0.223872	-2.93237	0.00336387	0.0138244
TSPAN9	3141.53	-0.656458	0.0971962	-6.75395	1.44E-11	6.18E-10
PON3	607.621	-0.656362	0.189598	-3.46186	0.000536465	0.00298575
SLC25A36	3290.53	-0.65635	0.117609	-5.58076	2.39E-08	5.07E-07
COL11A2	70.3817	-0.656327	0.253594	-2.5881	0.00965077	0.0326742
TRIM45	184.87	-0.655957	0.170342	-3.85082	0.000117722	0.000835669
STIL	204.718	-0.65586	0.182939	-3.58513	0.00033691	0.00202011
LOC644656	45.0844	-0.655022	0.25413	-2.57751	0.00995161	0.0335179
TRPV3	741.583	-0.6546	0.15494	-4.22486	2.39E-05	0.000215791
USP49	365.887	-0.654382	0.133357	-4.90698	9.25E-07	1.29E-05
ZBED6	315.858	-0.654242	0.180044	-3.63379	0.000279284	0.00173114
MYZAP	144.228	-0.654055	0.227502	-2.87494	0.00404104	0.016114
GPI	9691.6	-0.653184	0.101348	-6.44498	1.16E-10	4.13E-09
MAP1LC3A	369.94	-0.653108	0.13456	-4.85364	1.21E-06	1.64E-05
LOC646021	32.3532	-0.653013	0.267487	-2.44129	0.0146351	0.0456725
RRP7B	246.612	-0.653004	0.205353	-3.1799	0.00147324	0.0069867
C4orf3	8287.53	-0.652819	0.069297	-9.42059	4.49E-21	8.49E-19
FMO5	165.875	-0.652407	0.190555	-3.42372	0.000617691	0.00337209
LOC100507131	25.5958	-0.652309	0.270346	-2.41286	0.0158277	0.0485934
SPINK5	4419.01	-0.652113	0.181225	-3.59836	0.000320232	0.0019369
ARMCX1	437.952	-0.652019	0.125231	-5.20654	1.92E-07	3.26E-06
NBPF19	564.704	-0.65173	0.139614	-4.66808	3.04E-06	3.61E-05
SERPINB9	80.4658	-0.651638	0.224995	-2.89623	0.00377675	0.0152323
LUC7L	1878.62	-0.650789	0.142739	-4.55929	5.13E-06	5.74E-05
RSBN1	644.238	-0.650346	0.110272	-5.89764	3.69E-09	9.38E-08
CDCA8	406.592	-0.650341	0.145214	-4.47851	7.52E-06	8.07E-05
NR2F1-AS1	654.127	-0.650221	0.0951339	-6.8348	8.21E-12	3.65E-10
NBEAL2	4341.4	-0.650088	0.141954	-4.57957	4.66E-06	5.28E-05
PPME1	1866.96	-0.650059	0.0638827	-10.1758	2.54E-24	6.83E-22
LRRC37A	120.782	-0.649876	0.178332	-3.64418	0.000268244	0.00167599
CILP2	43.799	-0.647254	0.25517	-2.53656	0.0111947	0.036809
NAPRT1	831.311	-0.646758	0.143606	-4.50368	6.68E-06	7.27E-05
ALKBH5	4110.08	-0.646573	0.0765607	-8.44523	3.03E-17	3.16E-15
TNFRSF19	2390.65	-0.646318	0.11105	-5.82009	5.88E-09	1.42E-07
TTLL7	144.964	-0.646008	0.175923	-3.6721	0.000240567	0.00152855
WDR90	987.238	-0.644926	0.148767	-4.33514	1.46E-05	0.000141255
PKMYT1	293.76	-0.644789	0.214873	-3.00079	0.00269278	0.0114754
CENPJ	326.724	-0.644578	0.107066	-6.0204	1.74E-09	4.76E-08
HMGB2	2057.11	-0.644037	0.121811	-5.28719	1.24E-07	2.20E-06
ZNF654	702.038	-0.643921	0.101132	-6.36714	1.93E-10	6.57E-09
AKAP17A	3037.49	-0.643883	0.195048	-3.30116	0.000962866	0.00489266
STX16-NPEPL1	64.9297	-0.643845	0.265852	-2.42182	0.015443	0.0476743
ZNF624	144.253	-0.643789	0.148563	-4.33344	1.47E-05	0.00014212
CDKN3	124.563	-0.64376	0.193826	-3.32134	0.000895871	0.00460953
BMF	1639.55	-0.642949	0.0957757	-6.71308	1.91E-11	7.92E-10
NFYC-AS1	77.0073	-0.642379	0.266421	-2.41114	0.0159026	0.0487984
SLC29A4	1512.99	-0.641959	0.142462	-4.50618	6.60E-06	7.20E-05
TACC3	942.133	-0.64172	0.150419	-4.26621	1.99E-05	0.000184734
CRELD1	1207.92	-0.641383	0.139957	-4.5827	4.59E-06	5.22E-05
RAPGEFL1	1108.8	-0.640641	0.174677	-3.66756	0.000244872	0.00155152
SDHAP1	282.368	-0.64027	0.148728	-4.30496	1.67E-05	0.000158535
SMARCA1	2880.06	-0.639981	0.0746577	-8.57221	1.02E-17	1.14E-15
PPIEL	101.375	-0.639793	0.254803	-2.51093	0.0120413	0.0390621
GLI2	82.8808	-0.639791	0.21797	-2.93523	0.00333301	0.0137258
LOC113230	79.8303	-0.638782	0.220467	-2.89741	0.00376263	0.0151788
ZNF470	293.459	-0.638531	0.161787	-3.94673	7.92E-05	0.000600548
CLK1	2357.56	-0.637731	0.1862	-3.42498	0.000614841	0.00335755
PRDM11	263.106	-0.637638	0.128487	-4.96266	6.95E-07	1.02E-05
CASD1	773.579	-0.637072	0.106407	-5.98712	2.14E-09	5.73E-08
TRIM52	143.657	-0.636454	0.151699	-4.19552	2.72E-05	0.00024112
SP6	598.841	-0.636	0.164012	-3.87778	0.000105416	0.000763986
TINCR	380.057	-0.635334	0.233624	-2.71947	0.00653857	0.0238378
PIAS2	848.851	-0.634302	0.127696	-4.96729	6.79E-07	9.99E-06
ZDHHC21	1433.69	-0.633506	0.0885035	-7.15798	8.19E-13	4.37E-11
SYTL1	3564.57	-0.633104	0.148553	-4.26182	2.03E-05	0.00018753
TAS1R3	53.8539	-0.63308	0.202129	-3.13205	0.00173588	0.00798185
MYO7A	123.739	-0.631835	0.181983	-3.47194	0.000516715	0.00289283
RNF43	2566.74	-0.631734	0.08335	-7.57929	3.47E-14	2.30E-12
MSANTD2	265.121	-0.631486	0.162838	-3.878	0.000105319	0.000763592
FAM110C	621.211	-0.631434	0.133585	-4.72683	2.28E-06	2.82E-05
SLC19A2	581.511	-0.631382	0.142211	-4.43975	9.01E-06	9.40E-05
CCDC163P	108.295	-0.631331	0.2269	-2.78242	0.00539553	0.0203768
POMC	108.724	-0.629974	0.166998	-3.77234	0.000161722	0.00109775
GPRIN2	290.766	-0.629928	0.210365	-2.99445	0.00274936	0.0116778
ZNF700	308.554	-0.629869	0.15201	-4.14361	3.42E-05	0.000292851
BNIP3L	5870.98	-0.629693	0.0706338	-8.9149	4.88E-19	6.55E-17
BUB1B	507.252	-0.629458	0.163109	-3.85912	0.000113798	0.000812625
FAM13A	1907.88	-0.629345	0.15825	-3.97691	6.98E-05	0.000539689
ANO1	484.87	-0.628967	0.227475	-2.765	0.00569231	0.0212964
ZFP14	261.961	-0.628926	0.149217	-4.21483	2.50E-05	0.000223925
SPRY1	1590.94	-0.62832	0.0743864	-8.4467	3.00E-17	3.15E-15
PTGFR	54.3437	-0.628067	0.261444	-2.4023	0.0162925	0.0497151
TSIX	392.118	-0.628035	0.232092	-2.70598	0.00681041	0.0245896
ZNF223	165.883	-0.62781	0.16203	-3.87466	0.000106774	0.000772273
NFKBIZ	2132.09	-0.627789	0.119002	-5.27542	1.32E-07	2.32E-06
RLF	1255.12	-0.627522	0.0960099	-6.53601	6.32E-11	2.43E-09
HES1	2742.39	-0.626238	0.1159	-5.40327	6.54E-08	1.24E-06
EFHC1	567.137	-0.626205	0.141062	-4.43922	9.03E-06	9.41E-05
ARHGEF19	2663.64	-0.62608	0.0977214	-6.40679	1.49E-10	5.16E-09
FBLN1	3766.35	-0.626011	0.132221	-4.73459	2.19E-06	2.73E-05
GATA6	619.836	-0.625812	0.19145	-3.2688	0.00108003	0.00539006
TFAP2B	3432.14	-0.625668	0.102458	-6.10659	1.02E-09	2.94E-08
LOC730101	650.484	-0.623817	0.132318	-4.71453	2.42E-06	2.96E-05
GPSM1	770.557	-0.622852	0.172035	-3.62048	0.000294053	0.00180588
LRRC24	106.428	-0.621679	0.233795	-2.65908	0.0078354	0.0275065
SCAND2P	313.657	-0.620557	0.116746	-5.31545	1.06E-07	1.92E-06
HYI	228.358	-0.620189	0.129784	-4.77864	1.76E-06	2.28E-05
RBP1	360.316	-0.619907	0.192111	-3.22681	0.00125179	0.00609234
NPRL2	306.23	-0.619844	0.148814	-4.16522	3.11E-05	0.000270034
GRB7	908.464	-0.619071	0.173961	-3.55868	0.000372721	0.00219676
SEMA3F	4390.09	-0.618719	0.0786253	-7.86921	3.57E-15	2.83E-13
SKA1	164.355	-0.618456	0.233157	-2.65253	0.00798911	0.0279316
BMP3	992.079	-0.618043	0.142143	-4.34804	1.37E-05	0.000134504
SLC6A8	17537	-0.61756	0.236617	-2.60996	0.00905537	0.0309673
MDM4	1036.96	-0.617038	0.184887	-3.33739	0.000845703	0.0044107
SOBP	135.554	-0.61694	0.212045	-2.90948	0.00362033	0.0147003
ITGA7	354.485	-0.616715	0.203135	-3.03599	0.00239751	0.0104625
FAM64A	247.507	-0.616586	0.220231	-2.79973	0.00511461	0.0195084
HCAR3	81.1882	-0.616298	0.175402	-3.51363	0.000442035	0.00253793
SLC1A1	471.944	-0.61602	0.102563	-6.00625	1.90E-09	5.17E-08
ATP2A3	2395.59	-0.615927	0.168702	-3.65098	0.000261246	0.00163681
MAGI2-AS3	214.964	-0.615027	0.162448	-3.78599	0.000153099	0.00104832
FAXC	546.547	-0.614748	0.107359	-5.72609	1.03E-08	2.37E-07
GRTP1	441.064	-0.614445	0.138214	-4.4456	8.76E-06	9.21E-05
KIF23	417.82	-0.61429	0.168697	-3.64139	0.000271172	0.00169018
PCDH20	1134.77	-0.613169	0.209179	-2.93132	0.00337527	0.0138586
ZMYM3	1825.13	-0.613028	0.121162	-5.05957	4.20E-07	6.50E-06
LOC100630923	449.982	-0.613015	0.166214	-3.6881	0.000225932	0.00145249
ZNF248	722.357	-0.612241	0.138936	-4.40665	1.05E-05	0.000106631
MVB12B	666.508	-0.611118	0.114143	-5.35395	8.61E-08	1.59E-06
TMPO-AS1	107.21	-0.610443	0.220315	-2.77077	0.00559232	0.0209878
GFRA1	128.239	-0.610162	0.224733	-2.71505	0.00662659	0.024105
ING5	884.254	-0.609848	0.118864	-5.13066	2.89E-07	4.66E-06
CENPA	134.878	-0.608844	0.184178	-3.30573	0.000947301	0.00483406
KDELC2	1401.07	-0.608482	0.11948	-5.09274	3.53E-07	5.55E-06
VILL	1596.28	-0.608384	0.210712	-2.88728	0.00388593	0.0156129
LOC284889	196.664	-0.608183	0.172966	-3.51621	0.000437757	0.00251658
PUS7L	256.465	-0.607775	0.174574	-3.48147	0.000498666	0.00280839
INTU	293.405	-0.607621	0.165042	-3.68161	0.000231763	0.00148414
LOC101929704	36.3309	-0.607561	0.244173	-2.48824	0.0128379	0.0412223
BAHCC1	973.902	-0.607225	0.0926385	-6.55478	5.57E-11	2.17E-09
HNMT	620.466	-0.606896	0.136235	-4.45478	8.40E-06	8.87E-05
ERCC6L	121.108	-0.606566	0.234325	-2.58856	0.00963778	0.0326425
NCKIPSD	1170.92	-0.606507	0.103655	-5.85121	4.88E-09	1.21E-07
LMNB1	1624.23	-0.605676	0.153468	-3.94658	7.93E-05	0.000600678
FANCI	719.82	-0.605018	0.134764	-4.48947	7.14E-06	7.70E-05
LOC102724814	323.104	-0.604518	0.229245	-2.63699	0.0083645	0.0290073
LOC220729	247.084	-0.604439	0.157295	-3.84272	0.000121679	0.000858339
SENP7	676.187	-0.604403	0.102949	-5.87091	4.33E-09	1.09E-07
SMAD7	329.442	-0.604184	0.136698	-4.41983	9.88E-06	0.000101243
ARAP3	369.418	-0.603484	0.128848	-4.6837	2.82E-06	3.38E-05
INPP5B	408.064	-0.603302	0.0954268	-6.32214	2.58E-10	8.51E-09
ANKRD10	1530.7	-0.601984	0.180482	-3.33542	0.000851698	0.00443425
HPGD	2785.32	-0.601971	0.245852	-2.44851	0.0143447	0.0449839
GABBR1	700.206	-0.601546	0.231303	-2.60069	0.00930374	0.0316303
SEMA6C	160.516	-0.601231	0.201134	-2.98921	0.00279701	0.011855
RIMKLB	832.774	-0.600929	0.153867	-3.90552	9.40E-05	0.000693675
AJUBA	3412.65	-0.60035	0.135332	-4.43612	9.16E-06	9.51E-05
C1R-2	146.997	-0.599619	0.197584	-3.03476	0.0024073	0.0104925
COL3A1	5322.97	-0.599045	0.155586	-3.85026	0.000117993	0.000836933
COL7A1	6544.14	-0.598968	0.241309	-2.48216	0.0130588	0.0417682
TK1	747.062	-0.598871	0.208389	-2.87382	0.00405545	0.016146
ACCS	133.155	-0.59875	0.168038	-3.56318	0.000366395	0.00217157
PCMTD2	1084.98	-0.598637	0.0945385	-6.3322	2.42E-10	8.11E-09
RBM5	4053.64	-0.598129	0.153112	-3.90649	9.36E-05	0.000691231
E2F8	127.57	-0.597889	0.202111	-2.95822	0.00309418	0.0129197
PYROXD2	235.507	-0.59761	0.155364	-3.84652	0.000119809	0.000846806
ACSS3	592.319	-0.597316	0.125445	-4.76157	1.92E-06	2.45E-05
SORCS1	212.816	-0.596718	0.156629	-3.80975	0.000139106	0.000966116
GRB14	174.724	-0.596211	0.183072	-3.25669	0.00112719	0.0055784
ANGPTL4	583.957	-0.595939	0.209072	-2.85041	0.0043663	0.0170741
RBM43	201.046	-0.595335	0.145656	-4.08727	4.36E-05	0.000361653
PPP4R1L	74.2734	-0.595309	0.237719	-2.50425	0.012271	0.0396927
TOX3	299.685	-0.595226	0.142965	-4.16344	3.13E-05	0.000271765
NUF2	252.123	-0.594654	0.195458	-3.04237	0.00234726	0.0102806
B3GNT7	1013.37	-0.594608	0.112415	-5.28938	1.23E-07	2.18E-06
HMGA2	2804.64	-0.594386	0.131749	-4.5115	6.44E-06	7.03E-05
SHCBP1	131.009	-0.593777	0.247098	-2.40301	0.0162609	0.0496352
TMEM134	1388.89	-0.59364	0.118695	-5.00139	5.69E-07	8.53E-06
CCNA2	621.452	-0.593419	0.156374	-3.79486	0.000147726	0.00101617
FLJ10038	277.598	-0.593141	0.141614	-4.18842	2.81E-05	0.000247929
ABCC3	1084.25	-0.592172	0.166243	-3.56209	0.000367918	0.00217701
RAD54B	151.887	-0.591138	0.20884	-2.83058	0.00464634	0.0179507
GCHFR	787.02	-0.590741	0.132185	-4.46905	7.86E-06	8.38E-05
TMEM63A	3060.53	-0.590429	0.0989311	-5.96808	2.40E-09	6.38E-08
H2AFX	2688.48	-0.589503	0.159217	-3.70251	0.000213475	0.00138478
ITPR3	8003.23	-0.588832	0.100606	-5.85285	4.83E-09	1.21E-07
LOC101060212	171.528	-0.588433	0.220171	-2.67262	0.00752615	0.0266287
NAIP	311.952	-0.58778	0.151896	-3.86962	0.000109005	0.000785255
PLCXD1	870.562	-0.58742	0.118167	-4.97109	6.66E-07	9.81E-06
KCNH8	262.447	-0.587383	0.180554	-3.25323	0.001141	0.00562928
GOLGA6L9	978.438	-0.587034	0.188248	-3.1184	0.00181835	0.00831217
EFEMP1	2386.09	-0.586515	0.137764	-4.25739	2.07E-05	0.000190889
KDM4B	3252.58	-0.586408	0.0690404	-8.49369	2.00E-17	2.17E-15
ZNF84	1170.99	-0.586406	0.091112	-6.4361	1.23E-10	4.33E-09
IGSF10	305.998	-0.586235	0.209255	-2.80154	0.005086	0.0194075
GAPDH	174388	-0.58622	0.116473	-5.03309	4.83E-07	7.39E-06
GPR98	362.811	-0.584749	0.105243	-5.55617	2.76E-08	5.71E-07
RPH3AL	645.966	-0.584702	0.144626	-4.04286	5.28E-05	0.000424514
PLAGL1	679.522	-0.584609	0.08886	-6.57899	4.74E-11	1.86E-09
KANK2	1046.72	-0.584557	0.115778	-5.04893	4.44E-07	6.84E-06
CEP70	429.231	-0.584556	0.115224	-5.07321	3.91E-07	6.11E-06
PER1	935.478	-0.58372	0.21164	-2.75808	0.00581423	0.0216715
NGFR	360.765	-0.582922	0.175014	-3.33071	0.000866236	0.00448399
FXYD6	152.666	-0.582012	0.19953	-2.91691	0.00353514	0.0143967
PDZD2	160.942	-0.58195	0.165319	-3.52016	0.000431294	0.00248578
CCDC88A	541.606	-0.580842	0.113497	-5.11768	3.09E-07	4.94E-06
TMEM243	380.553	-0.58001	0.113772	-5.09802	3.43E-07	5.41E-06
NXPH4	1256.45	-0.578433	0.149195	-3.87702	0.000105745	0.000765759
OPHN1	479.532	-0.578291	0.104878	-5.51393	3.51E-08	7.12E-07
CD164L2	116.984	-0.577979	0.169639	-3.40711	0.000656538	0.00355334
CHI3L2	118.134	-0.577529	0.223094	-2.58872	0.00963335	0.0326337
ZNF133	443.189	-0.577021	0.137237	-4.20456	2.62E-05	0.000232826
EXPH5	492.184	-0.57689	0.111267	-5.18472	2.16E-07	3.58E-06
LOC102723722	66.2078	-0.576375	0.217495	-2.65006	0.00804781	0.0280877
CLHC1	178.468	-0.575905	0.236407	-2.43607	0.0148477	0.0462237
CREBRF	331.154	-0.575805	0.175351	-3.28373	0.00102444	0.00514593
CXCL14	2865.74	-0.575229	0.188056	-3.05881	0.00222217	0.00984055
NREP	10341.2	-0.574541	0.156264	-3.67673	0.000236241	0.00150841
TPCN1	2064.32	-0.574504	0.148459	-3.86979	0.000108931	0.000785038
BNIPL	1323.31	-0.574475	0.186645	-3.0779	0.00208463	0.00934189
ZNF322	1755.16	-0.574283	0.111949	-5.12987	2.90E-07	4.68E-06
PFKL	6250.49	-0.573639	0.0814783	-7.04039	1.92E-12	9.74E-11
SDK1	287.892	-0.573061	0.153124	-3.74247	0.000182219	0.00121354
RCBTB2	171.544	-0.572843	0.155701	-3.67912	0.000234039	0.00149712
ISG20	604.4	-0.572169	0.164401	-3.48033	0.000500805	0.00281956
TRIB2	4423.36	-0.571073	0.0946646	-6.03259	1.61E-09	4.47E-08
SRGAP1	277.454	-0.57102	0.130645	-4.37078	1.24E-05	0.0001229
WDR6	6149.56	-0.570867	0.111246	-5.13157	2.87E-07	4.65E-06
ARHGAP29	978.341	-0.570802	0.1154	-4.94627	7.56E-07	1.09E-05
SERPINH1	9722.01	-0.569765	0.0995703	-5.72224	1.05E-08	2.41E-07
PM20D2	709.286	-0.569763	0.135396	-4.20814	2.57E-05	0.000229858
MIB2	1918.53	-0.569631	0.162748	-3.50008	0.000465122	0.00264515
SNHG18	221.123	-0.569378	0.175793	-3.23891	0.00119988	0.00587443
GOLGA7B	320.819	-0.568784	0.203393	-2.79647	0.00516637	0.01966
DACT2	150.703	-0.568681	0.212972	-2.67022	0.00758024	0.0267937
ZNF292	1643.69	-0.568589	0.0780909	-7.28112	3.31E-13	1.90E-11
SLC16A1	1967.51	-0.568569	0.137191	-4.14436	3.41E-05	0.000292024
CCT6P3	186.975	-0.568518	0.185644	-3.06241	0.00219565	0.00974776
RMI2	244.048	-0.568441	0.18952	-2.99938	0.00270528	0.0115178
MBIP	947.239	-0.568298	0.0971748	-5.8482	4.97E-09	1.23E-07
WDR76	205.444	-0.56801	0.185517	-3.06177	0.00220033	0.00976306
CHST10	199.585	-0.567558	0.145098	-3.91154	9.17E-05	0.00068075
TRIM59	405.887	-0.567343	0.115548	-4.91	9.11E-07	1.27E-05
KIAA1328	179.248	-0.566394	0.184474	-3.07031	0.00213835	0.00952566
TIA1	2856.97	-0.56639	0.0915413	-6.18726	6.12E-10	1.85E-08
KREMEN1	5532.64	-0.566156	0.0761311	-7.4366	1.03E-13	6.34E-12
PPP1R12B	658.443	-0.565904	0.120595	-4.69261	2.70E-06	3.26E-05
MLLT6	5291.86	-0.565506	0.0496844	-11.382	5.14E-30	2.98E-27
LINC00324	56.4206	-0.565502	0.234291	-2.41367	0.0157927	0.0485047
USP37	580.275	-0.564894	0.0814313	-6.93706	4.00E-12	1.89E-10
FZD1	3163.28	-0.564835	0.114825	-4.91911	8.69E-07	1.22E-05
IL17RC	1047.92	-0.564311	0.0936999	-6.02253	1.72E-09	4.72E-08
LPPR2	711.904	-0.5642	0.119449	-4.72335	2.32E-06	2.86E-05
LDHA	31710.2	-0.563623	0.0548949	-10.2673	9.89E-25	2.78E-22
LOC100505501	50.424	-0.563512	0.189054	-2.9807	0.00287588	0.0121578
PIGL	348.707	-0.563194	0.183907	-3.06239	0.00219579	0.00974776
RAPGEF4	83.5363	-0.562997	0.202962	-2.77391	0.00553874	0.0208302
ZNF430	674.014	-0.562942	0.0664546	-8.47107	2.43E-17	2.59E-15
SCG5	558.15	-0.562832	0.136017	-4.13794	3.50E-05	0.000298894
KIAA1958	333.297	-0.562538	0.140525	-4.0031	6.25E-05	0.000490214
RASSF7	2751.07	-0.562043	0.161952	-3.47043	0.000519632	0.00290555
MAFK	1772.31	-0.561901	0.170478	-3.29603	0.000980624	0.00496607
VASN	859.415	-0.561402	0.123524	-4.54487	5.50E-06	6.11E-05
DDX12P	194.806	-0.560595	0.189956	-2.95118	0.00316557	0.0131507
RGS17	224.556	-0.559985	0.159753	-3.50533	0.000456048	0.002605
ESYT3	117.419	-0.559956	0.154884	-3.61534	0.000299955	0.00183688
LINC00984	905.538	-0.559758	0.0865638	-6.46642	1.00E-10	3.65E-09
LOC728743	120.964	-0.559434	0.169255	-3.30527	0.000948853	0.00483935
TNFSF12	76.8889	-0.559411	0.218445	-2.56088	0.0104407	0.0347882
PRSS27	139.32	-0.558598	0.195085	-2.86335	0.00419182	0.0165391
LINC00938	489.83	-0.55844	0.101474	-5.5033	3.73E-08	7.50E-07
MIR31HG	402.669	-0.55831	0.151214	-3.69219	0.000222335	0.00143604
BACE1	900.733	-0.558269	0.0746474	-7.47875	7.50E-14	4.74E-12
C9orf91	512.852	-0.557672	0.0878843	-6.34553	2.22E-10	7.47E-09
ST8SIA6	321.808	-0.557008	0.115727	-4.81311	1.49E-06	1.96E-05
PI4KAP2	954.137	-0.556668	0.177367	-3.13851	0.00169808	0.00784123
LOC93622	486.5	-0.556633	0.126085	-4.41476	1.01E-05	0.000103293
JAK3	123.886	-0.556547	0.203276	-2.73789	0.00618341	0.0228252
PAXBP1	1065.91	-0.556357	0.14708	-3.78268	0.00015515	0.00105954
ZNF563	43.5523	-0.556106	0.216904	-2.56383	0.0103523	0.0345487
LRRTM1	1006.44	-0.555299	0.174421	-3.18368	0.00145418	0.00691091
IRF2BPL	5635.74	-0.55507	0.0763133	-7.27357	3.50E-13	2.00E-11
SNHG10	200.409	-0.554584	0.223633	-2.47989	0.0131423	0.0419825
TOP3B	1009.04	-0.554355	0.163669	-3.38704	0.000706503	0.00378682
SNCAIP	88.4203	-0.554066	0.200047	-2.76967	0.00561127	0.021039
NUDT4	7172.73	-0.554015	0.106208	-5.21634	1.82E-07	3.10E-06
SDHAP3	134.791	-0.55388	0.219524	-2.5231	0.0116327	0.0379941
PGBD1	121.133	-0.553839	0.144488	-3.83312	0.000126526	0.000888696
SPICE1	636.693	-0.55353	0.0733924	-7.54206	4.63E-14	3.00E-12
SERTAD2	2244.27	-0.553119	0.0689229	-8.02518	1.01E-15	8.68E-14
MDFI	2538.19	-0.552345	0.102777	-5.37423	7.69E-08	1.44E-06
CDCA7	522.352	-0.551981	0.11792	-4.68099	2.85E-06	3.42E-05
LINC00526	53.5677	-0.550951	0.21995	-2.50489	0.012249	0.0396356
VKORC1	1604.06	-0.550363	0.0916895	-6.00247	1.94E-09	5.28E-08
ST8SIA4	572.625	-0.550358	0.15775	-3.4888	0.00048519	0.0027428
POU6F1	110.942	-0.549886	0.204723	-2.68599	0.00723142	0.0257378
C17orf53	72.6035	-0.549401	0.21522	-2.55274	0.0106879	0.0354711
C1orf51	175.69	-0.549123	0.132905	-4.13169	3.60E-05	0.000306265
AGO4	1016.91	-0.549063	0.0703756	-7.80189	6.10E-15	4.57E-13
EFCAB4A	807.458	-0.549057	0.18756	-2.92736	0.00341849	0.0139977
FZD4	372.663	-0.548313	0.174992	-3.13337	0.00172814	0.00795386
MOB3A	2198.49	-0.54791	0.0665779	-8.2296	1.88E-16	1.79E-14
SETD5	4341.44	-0.547741	0.128334	-4.26808	1.97E-05	0.000183376
ENOSF1	818.408	-0.547297	0.122198	-4.47878	7.51E-06	8.07E-05
HERC2P2	2089.26	-0.547145	0.141904	-3.85574	0.00011538	0.000822939
PAQR7	611.264	-0.547061	0.0829052	-6.59863	4.15E-11	1.64E-09
HELLS	230.657	-0.546981	0.223506	-2.44728	0.014394	0.0451
RGAG4	665.255	-0.54614	0.110088	-4.96094	7.02E-07	1.03E-05
ZDHHC17	807.835	-0.54599	0.115175	-4.74051	2.13E-06	2.66E-05
RBM33	1857.1	-0.545983	0.153488	-3.55717	0.00037487	0.00220581
PLXNB3	1346.37	-0.545598	0.138797	-3.93091	8.46E-05	0.000634533
TRMU	490.78	-0.545213	0.114299	-4.77004	1.84E-06	2.37E-05
ZC3H11A	4129.03	-0.545111	0.097948	-5.56531	2.62E-08	5.48E-07
KLF9	226.513	-0.544638	0.169416	-3.2148	0.00130535	0.00632903
NPHP3	380.512	-0.543453	0.139219	-3.90358	9.48E-05	0.000698166
ZNF280D	623.773	-0.54307	0.0707228	-7.67886	1.61E-14	1.14E-12
ZNF589	926.603	-0.543044	0.161023	-3.37246	0.00074499	0.00396241
TRDMT1	183.245	-0.542858	0.158287	-3.42957	0.000604534	0.00330729
BTAF1	2177.49	-0.54283	0.123008	-4.41296	1.02E-05	0.00010398
ETV4	2180.27	-0.542765	0.0979499	-5.54125	3.00E-08	6.16E-07
LOC100128653	81.2007	-0.5427	0.214113	-2.53465	0.011256	0.0369678
SLC15A2	258.77	-0.542404	0.147798	-3.66991	0.000242639	0.00153954
CASC5	168.883	-0.542079	0.201158	-2.6948	0.00704315	0.0252124
ZNF219	2149.5	-0.541959	0.0923481	-5.86866	4.39E-09	1.10E-07
TAF1C	1525.6	-0.541866	0.13929	-3.89019	0.000100166	0.000732731
CLIP3	170.499	-0.54173	0.14388	-3.76516	0.000166444	0.00112471
GCNT2	621.318	-0.541195	0.113553	-4.76603	1.88E-06	2.41E-05
METTL7A	727.365	-0.540341	0.147227	-3.67012	0.000242433	0.00153932
GOLGA2P5	100.537	-0.53935	0.202329	-2.66571	0.00768264	0.0270706
SDHAP2	291.219	-0.53926	0.173287	-3.11194	0.00185863	0.00846954
MSI2	3523.7	-0.538402	0.100079	-5.37977	7.46E-08	1.40E-06
USPL1	495.056	-0.538217	0.120925	-4.45085	8.55E-06	9.01E-05
PDGFA	1457.59	-0.537926	0.130621	-4.11821	3.82E-05	0.000322305
PCP4L1	246.339	-0.537737	0.13712	-3.92166	8.79E-05	0.000655563
SASS6	223.363	-0.537713	0.142837	-3.76451	0.000166875	0.00112678
CHD6	1752.47	-0.537456	0.0744913	-7.21502	5.39E-13	2.95E-11
MANSC1	1669.22	-0.536544	0.110756	-4.84438	1.27E-06	1.71E-05
TNS1	448.683	-0.536419	0.148429	-3.61397	0.000301541	0.00184267
OVOL1	846.354	-0.536413	0.150549	-3.56304	0.00036658	0.00217193
SORCS2	861.962	-0.53627	0.131666	-4.07294	4.64E-05	0.000379749
SUSD2	1428.87	-0.536171	0.132282	-4.05323	5.05E-05	0.000407838
ZNF709	109.174	-0.53613	0.155899	-3.43896	0.000583946	0.00321308
ETNK1	2083.26	-0.535775	0.119924	-4.46761	7.91E-06	8.43E-05
DENND1C	349.24	-0.535378	0.15991	-3.34799	0.000813987	0.00427254
FOXA2	1506.31	-0.535182	0.104096	-5.14123	2.73E-07	4.42E-06
NPIPB4	295.6	-0.535029	0.21716	-2.46376	0.0137488	0.043518
TGFBR1	1881.88	-0.534338	0.120962	-4.41738	9.99E-06	0.000102163
TRIM13	1200.89	-0.534085	0.0725691	-7.35967	1.84E-13	1.09E-11
C15orf48	751.128	-0.533343	0.222239	-2.39986	0.0164016	0.0499799
CEP152	197.06	-0.533318	0.149214	-3.57418	0.000351327	0.00209482
DNAJA4	574.218	-0.532704	0.137132	-3.88461	0.000102493	0.000747017
SYTL3	289.814	-0.532009	0.165364	-3.21719	0.00129452	0.00628328
LTBP4	2491.28	-0.53182	0.166069	-3.20241	0.00136283	0.0065547
E2F7	240.521	-0.531015	0.141308	-3.75786	0.000171376	0.00115285
MEIS3P1	374.54	-0.530733	0.150409	-3.52859	0.000417782	0.00241953
PTN	1794.07	-0.530374	0.14284	-3.71306	0.000204766	0.0013356
ARMCX4	225.93	-0.530355	0.165541	-3.20378	0.00135638	0.00653591
GPX7	305.464	-0.529478	0.120246	-4.40331	1.07E-05	0.000108104
CPNE4	132.527	-0.528227	0.212831	-2.48191	0.013068	0.0417897
RIT1	1828.44	-0.5279	0.0736525	-7.16745	7.64E-13	4.10E-11
TMEM107	296.028	-0.527879	0.110371	-4.78277	1.73E-06	2.25E-05
C2orf81	84.923	-0.527799	0.209243	-2.52242	0.011655	0.0380352
KIAA0101	542.848	-0.527606	0.202785	-2.6018	0.00927364	0.0315637
HMHA1	545.859	-0.526994	0.144273	-3.65276	0.000259433	0.00162943
GSE1	3079.2	-0.526423	0.0581331	-9.05547	1.36E-19	1.96E-17
MAPK7	761.034	-0.526293	0.100743	-5.22411	1.75E-07	2.98E-06
PARP14	1602.76	-0.526101	0.118671	-4.43328	9.28E-06	9.61E-05
C5orf54	106.383	-0.52605	0.156523	-3.36085	0.00077704	0.00410496
ZSWIM4	410.025	-0.525876	0.132532	-3.96793	7.25E-05	0.000556838
AGAP6	345.556	-0.525655	0.206622	-2.54405	0.0109577	0.0361773
CHRNB1	455.477	-0.52539	0.138112	-3.80409	0.000142329	0.00098394
PER2	630.11	-0.52534	0.136852	-3.83873	0.00012367	0.000870336
ZNF692	989.151	-0.52459	0.194358	-2.69909	0.00695303	0.0249992
BTN3A1	406.247	-0.524426	0.129087	-4.06259	4.85E-05	0.000393771
ZNF337	600.484	-0.524357	0.15729	-3.33371	0.000856972	0.0044514
NINL	681.211	-0.523932	0.114219	-4.58709	4.49E-06	5.13E-05
ZNF451	1088.8	-0.523897	0.112909	-4.64001	3.48E-06	4.09E-05
LPP	1701.23	-0.52361	0.120472	-4.34633	1.38E-05	0.000135405
FLJ23867	3134.63	-0.52348	0.10309	-5.07788	3.82E-07	5.97E-06
RTKN2	246.685	-0.522867	0.168173	-3.10911	0.00187655	0.0085435
ADCY6	1986.46	-0.522438	0.0800062	-6.52997	6.58E-11	2.51E-09
LOC389831	221.946	-0.522429	0.10779	-4.84675	1.26E-06	1.69E-05
CXCL1	1642.23	-0.521934	0.147664	-3.53461	0.000408385	0.002374
ARID5B	800.918	-0.521834	0.0725616	-7.1916	6.40E-13	3.48E-11
NOL3	1065.83	-0.521583	0.142553	-3.65886	0.000253337	0.00159728
ZWINT	842.436	-0.521535	0.216192	-2.41237	0.0158492	0.0486428
ICAM3	67.1364	-0.521183	0.216264	-2.40993	0.0159554	0.0489143
TCEAL3	380.782	-0.520977	0.104145	-5.00242	5.66E-07	8.51E-06
TRAPPC2	458.697	-0.520256	0.0852053	-6.10591	1.02E-09	2.95E-08
PAPD7	996.562	-0.519941	0.105431	-4.93156	8.16E-07	1.16E-05
SLC25A21-AS1	145.039	-0.519892	0.164234	-3.16556	0.00154784	0.00727341
CBX2	477.422	-0.51934	0.117551	-4.418	9.96E-06	0.00010193
MDP1	149.494	-0.519214	0.132559	-3.91684	8.97E-05	0.000667418
CEP55	296.763	-0.51913	0.169571	-3.06143	0.00220281	0.00976929
ZNF12	1119.5	-0.518663	0.103334	-5.01926	5.19E-07	7.89E-06
C21orf58	253.384	-0.518458	0.16186	-3.20312	0.00135948	0.00654383
PWWP2B	1399.55	-0.518298	0.117416	-4.41419	1.01E-05	0.000103507
SYTL4	565.955	-0.517273	0.16311	-3.17131	0.00151754	0.00715155
BCAT1	6269.04	-0.517005	0.164496	-3.14297	0.00167245	0.00774762
GPR116	5051.69	-0.516191	0.106775	-4.83439	1.34E-06	1.78E-05
SMC2	651.089	-0.515929	0.147225	-3.50436	0.0004577	0.0026112
DNA2	174.892	-0.51571	0.157879	-3.26649	0.00108891	0.00541835
DNASE1	363.126	-0.51567	0.113081	-4.56017	5.11E-06	5.73E-05
RGS14	223.531	-0.514868	0.18428	-2.79395	0.00520691	0.019782
MIER2	853.178	-0.514534	0.096932	-5.3082	1.11E-07	1.98E-06
RBAK	771.703	-0.514357	0.0949921	-5.41473	6.14E-08	1.18E-06
MGC57346	716.616	-0.51434	0.0821477	-6.26117	3.82E-10	1.20E-08
IKZF4	371.409	-0.513775	0.0808671	-6.35333	2.11E-10	7.12E-09
IPMK	678.934	-0.512425	0.102095	-5.01908	5.19E-07	7.89E-06
ZNF117	1443.07	-0.51229	0.0989224	-5.1787	2.23E-07	3.68E-06
C7orf63	67.12	-0.512207	0.205281	-2.49515	0.0125904	0.0406088
FAM193B	1991.85	-0.512175	0.197996	-2.58679	0.00968749	0.0327677
ST3GAL5	268.644	-0.511814	0.173764	-2.94546	0.00322477	0.0133503
LCA5	287.807	-0.511629	0.119546	-4.27976	1.87E-05	0.000175099
C12orf23	1776.85	-0.511511	0.0986732	-5.18389	2.17E-07	3.59E-06
LHX6	437.921	-0.511153	0.129028	-3.96158	7.45E-05	0.000568713
SNHG19	432.045	-0.5105	0.169386	-3.01383	0.00257973	0.0110803
TRAF1	122.057	-0.509457	0.200146	-2.54543	0.0109142	0.0360693
WDR62	200.563	-0.508832	0.177352	-2.86905	0.00411713	0.0163197
PMS2P3	134.002	-0.508692	0.197976	-2.56947	0.0101855	0.0341059
MBTD1	864.057	-0.508203	0.0683156	-7.43905	1.01E-13	6.25E-12
RASSF6	693.965	-0.507365	0.112263	-4.51941	6.20E-06	6.81E-05
LHFP	473.139	-0.506998	0.130968	-3.87115	0.000108325	0.00078161
HUNK	452.51	-0.506353	0.129126	-3.92139	8.80E-05	0.000656017
TRPV1	216.994	-0.50627	0.16517	-3.06514	0.00217567	0.00967754
KIAA1244	1722.45	-0.505932	0.0972709	-5.20127	1.98E-07	3.33E-06
ARSK	243.467	-0.505294	0.124293	-4.06533	4.80E-05	0.000390044
TLR5	234.162	-0.505092	0.109106	-4.62935	3.67E-06	4.27E-05
ZNF251	421.677	-0.504925	0.151524	-3.33232	0.00086125	0.00446526
LRRC8C	120.564	-0.504908	0.186731	-2.70393	0.00685245	0.0247018
TMPRSS2	842.429	-0.504465	0.184191	-2.73881	0.00616622	0.0227803
DUSP28	137.418	-0.504248	0.178119	-2.83096	0.00464082	0.0179354
STK36	899.718	-0.504093	0.172915	-2.91527	0.0035538	0.0144661
CLK3	1190.45	-0.504041	0.115859	-4.35046	1.36E-05	0.000133535
POLI	727.109	-0.502918	0.138552	-3.62981	0.000283627	0.00175322
RFC5	437.052	-0.502508	0.124737	-4.02856	5.61E-05	0.000446877
DARS	2876.42	-0.502282	0.065841	-7.62872	2.37E-14	1.63E-12
DNMT3A	1670.48	-0.502123	0.0761163	-6.59679	4.20E-11	1.66E-09
DIXDC1	158.116	-0.501148	0.14913	-3.36049	0.000778049	0.00410909
SALL4	129.005	-0.501012	0.177803	-2.81779	0.00483551	0.0186056
ARID3B	521.645	-0.500891	0.143259	-3.49639	0.000471592	0.00267602
LRCH2	153.871	-0.500533	0.153052	-3.27036	0.00107412	0.00536554
MTF2	878.429	-0.500243	0.0735607	-6.80041	1.04E-11	4.57E-10
LOC440300	134.916	-0.499582	0.171087	-2.92004	0.00349983	0.0142755
UBE2C	673.073	-0.498852	0.139051	-3.58754	0.00033381	0.00200487
PRKAB2	1067.92	-0.498793	0.123548	-4.03724	5.41E-05	0.000433539
DUSP6	11295.6	-0.498515	0.0942724	-5.28803	1.24E-07	2.19E-06
HMBOX1	1255.22	-0.498489	0.153648	-3.24436	0.00117714	0.00578376
SDR16C5	1564.31	-0.498209	0.0976436	-5.10232	3.36E-07	5.31E-06
RNF24	632.483	-0.498108	0.0901606	-5.52467	3.30E-08	6.72E-07
ARL17A	507.855	-0.497816	0.126042	-3.9496	7.83E-05	0.000594903
PTK7	8827.62	-0.497746	0.078721	-6.32291	2.57E-10	8.49E-09
GGH	1197.93	-0.497511	0.0967352	-5.14302	2.70E-07	4.39E-06
PLEKHO1	329.658	-0.497311	0.163364	-3.04418	0.00233313	0.0102271
C2orf54	801.639	-0.496992	0.151889	-3.27207	0.00106765	0.00533616
IKZF2	967.48	-0.496931	0.100312	-4.95383	7.28E-07	1.06E-05
CTSF	73.9778	-0.496842	0.196925	-2.52299	0.0116361	0.0379941
SYNE1	375.318	-0.496637	0.121965	-4.07197	4.66E-05	0.000380993
LOC100506603	237.829	-0.49567	0.146971	-3.37258	0.000744684	0.00396196
PDGFB	218.438	-0.495659	0.15165	-3.26843	0.00108144	0.00539311
KIF11	727.085	-0.495625	0.158179	-3.13331	0.00172846	0.00795386
C8orf58	625.043	-0.495568	0.123236	-4.0213	5.79E-05	0.000459244
LDB1	4027.28	-0.49403	0.119289	-4.14146	3.45E-05	0.000294908
CEP128	86.1894	-0.493851	0.202417	-2.43977	0.0146966	0.0458404
MSL1	3841.86	-0.49343	0.104864	-4.70543	2.53E-06	3.08E-05
LOC729737	503.04	-0.493168	0.195609	-2.52119	0.0116958	0.0381268
TMEM184A	4794.99	-0.492955	0.166099	-2.96785	0.00299895	0.0126011
UPRT	283.237	-0.492047	0.131031	-3.75518	0.000173214	0.00116217
RECQL4	629.375	-0.491946	0.145163	-3.38894	0.000701646	0.00376191
HNF1B	229.647	-0.491603	0.128363	-3.82979	0.000128253	0.000899424
CACNB3	1186.12	-0.491537	0.120295	-4.08609	4.39E-05	0.000363325
SRCRB4D	176.344	-0.491366	0.199015	-2.46899	0.0135494	0.0429777
GGT5	1069.31	-0.491195	0.138837	-3.53792	0.000403288	0.00234844
DEPDC7	128.845	-0.490761	0.179927	-2.72756	0.00638046	0.0233656
CENPH	372.554	-0.490434	0.113877	-4.30669	1.66E-05	0.000157505
DDTL	83.5419	-0.490239	0.170767	-2.87081	0.0040942	0.0162539
DNAH1	87.1324	-0.490232	0.155268	-3.15733	0.00159218	0.00744869
PLEKHH2	425.082	-0.489949	0.182554	-2.68385	0.00727798	0.0258779
ADPRHL2	1123.73	-0.489153	0.0644456	-7.59017	3.19E-14	2.14E-12
NFKBIA	4387.29	-0.489024	0.176195	-2.77547	0.00551223	0.0207565
DBF4B	191.829	-0.488793	0.158042	-3.09282	0.00198268	0.00894516
ANKRD9	776.453	-0.488405	0.143035	-3.41459	0.000638788	0.00347146
DMTF1	1167.9	-0.488341	0.108801	-4.48838	7.18E-06	7.73E-05
PARP10	335.034	-0.488321	0.191393	-2.5514	0.0107292	0.0355688
LRP6	1389.34	-0.48813	0.082264	-5.9337	2.96E-09	7.70E-08
PIDD	961.499	-0.48789	0.163954	-2.97578	0.00292245	0.0123199
PPP1R3B	2350.76	-0.48786	0.0653313	-7.46748	8.17E-14	5.07E-12
ST3GAL4	722.756	-0.487576	0.169643	-2.87412	0.00405152	0.0161343
BCL11A	274.428	-0.487129	0.124599	-3.90958	9.25E-05	0.000684688
KIF22	835.92	-0.486604	0.100542	-4.83981	1.30E-06	1.74E-05
SRSF1	6104.26	-0.486516	0.0782256	-6.2194	4.99E-10	1.52E-08
EPB41L2	934.881	-0.486507	0.121464	-4.00535	6.19E-05	0.000486248
DNALI1	813.227	-0.486172	0.0780472	-6.2292	4.69E-10	1.44E-08
MAPK10	264.154	-0.486039	0.131779	-3.6883	0.000225762	0.00145243
FHL3	375.594	-0.485985	0.113968	-4.26424	2.01E-05	0.000185886
CDK14	366.523	-0.485888	0.187919	-2.58562	0.0097203	0.0328539
HAUS5	589.752	-0.485794	0.150365	-3.23077	0.00123459	0.00601999
SHC1	6814.16	-0.485593	0.100795	-4.81764	1.45E-06	1.92E-05
SGSM3	3085.94	-0.485591	0.10522	-4.61501	3.93E-06	4.54E-05
SUMO3	2449.29	-0.485499	0.0523232	-9.27884	1.71E-20	2.75E-18
TGDS	288.155	-0.485457	0.110595	-4.38949	1.14E-05	0.000114177
LEPREL1	597.868	-0.485223	0.128495	-3.7762	0.000159237	0.00108252
ZNF331	335.596	-0.484764	0.134404	-3.60678	0.000310026	0.00188592
ARHGAP32	1877.89	-0.48401	0.0933832	-5.18305	2.18E-07	3.61E-06
ANLN	632.229	-0.483939	0.148088	-3.26792	0.00108341	0.00539846
NT5E	692.684	-0.483865	0.100681	-4.8059	1.54E-06	2.02E-05
LUC7L3	5100.1	-0.483426	0.132813	-3.6399	0.000272744	0.00169762
CCDC102A	329.811	-0.48215	0.143408	-3.36209	0.000773541	0.00408888
ZBTB12	301.766	-0.48148	0.108749	-4.42743	9.54E-06	9.84E-05
GTF2IRD2	236.535	-0.481377	0.113821	-4.22926	2.34E-05	0.00021215
XRCC3	470.863	-0.48076	0.125783	-3.82215	0.000132291	0.00092378
PLAG1	577.079	-0.480664	0.137624	-3.49258	0.000478377	0.00270599
PRPF39	861.755	-0.480552	0.138087	-3.48006	0.000501308	0.0028215
DSN1	297.968	-0.480373	0.12372	-3.88274	0.000103286	0.000751885
CDC20	767.096	-0.480319	0.139046	-3.45439	0.000551542	0.00306019
MYO9A	692.534	-0.480069	0.100479	-4.77779	1.77E-06	2.29E-05
ZNF775	221.807	-0.480021	0.107716	-4.45636	8.34E-06	8.81E-05
NCAPG2	689.827	-0.479993	0.142799	-3.36132	0.000775711	0.00409914
CDCA2	194.507	-0.479813	0.182837	-2.62427	0.00868355	0.0299119
NNAT	718.742	-0.479523	0.124404	-3.85457	0.000115934	0.000826478
HDAC6	1839.68	-0.479023	0.129956	-3.68602	0.000227784	0.00146283
INO80B	836.622	-0.478914	0.136628	-3.50525	0.00045618	0.002605
KNTC1	455.505	-0.478647	0.127384	-3.75751	0.00017161	0.00115399
PRKAR1B	570.108	-0.478629	0.147499	-3.24497	0.00117462	0.00577295
HDAC7	1841.42	-0.478528	0.0892369	-5.36245	8.21E-08	1.53E-06
LGALS8	1545.85	-0.47848	0.060091	-7.96258	1.68E-15	1.41E-13
GADD45G	242.002	-0.478434	0.106413	-4.49602	6.92E-06	7.50E-05
STARD13	110.848	-0.478416	0.143656	-3.33028	0.000867588	0.00448969
MICU3	162.214	-0.478056	0.123321	-3.87653	0.000105958	0.000766993
GMNN	521.966	-0.477487	0.122941	-3.88389	0.000102799	0.000748949
BCL6	1454.19	-0.477229	0.125292	-3.80894	0.000139565	0.000968927
SYDE1	272.633	-0.477102	0.149185	-3.19805	0.00138358	0.00663855
IFT140	924.831	-0.477003	0.144868	-3.29267	0.000992414	0.00502012
RASA2	552.414	-0.476914	0.138431	-3.44514	0.000570769	0.00315228
TRIM34	196.176	-0.476408	0.143451	-3.32104	0.000896829	0.00461197
PPOX	199.692	-0.476008	0.120838	-3.93922	8.17E-05	0.00061655
LYSMD1	345.02	-0.475858	0.115361	-4.12495	3.71E-05	0.000314334
MZF1	1073.99	-0.475638	0.151227	-3.1452	0.00165973	0.00770154
BARD1	322.126	-0.47521	0.114239	-4.15977	3.19E-05	0.000275497
SPRR1B	5956.73	-0.475147	0.196291	-2.42062	0.0154941	0.0478075
ABR	3475.04	-0.475118	0.0486395	-9.76815	1.54E-22	3.38E-20
LINC01123	246.162	-0.474824	0.178291	-2.66319	0.00774032	0.0272365
OGT	6479.67	-0.474062	0.153439	-3.08958	0.00200442	0.00902065
EFR3B	222.84	-0.473465	0.146638	-3.2288	0.00124312	0.00605833
TNIK	524.528	-0.473286	0.105338	-4.49301	7.02E-06	7.60E-05
CLDN6	1005.48	-0.472558	0.19643	-2.40573	0.0161402	0.049359
ZNF503	3860.95	-0.470872	0.0992449	-4.74455	2.09E-06	2.62E-05
LMO7	8795.43	-0.470755	0.0987005	-4.76953	1.85E-06	2.37E-05
FGFR3	6418.57	-0.470511	0.11246	-4.18381	2.87E-05	0.000252029
PIM3	3771.54	-0.470185	0.157773	-2.98014	0.00288118	0.0121727
CSRNP1	776.111	-0.469691	0.126515	-3.71253	0.000205198	0.00133784
ZSCAN26	235.233	-0.469683	0.149056	-3.15106	0.0016268	0.00758105
ANKRA2	532.772	-0.469515	0.122303	-3.83896	0.000123557	0.000869882
C2CD2	669.516	-0.46937	0.0902316	-5.20184	1.97E-07	3.33E-06
SPRY4	1121.43	-0.469074	0.0782772	-5.99247	2.07E-09	5.58E-08
2005-09-01	388.828	-0.468793	0.190505	-2.46079	0.0138632	0.0438109
EDAR	199.787	-0.468759	0.182215	-2.57256	0.010095	0.0338659
RACGAP1	710.597	-0.468645	0.089373	-5.2437	1.57E-07	2.70E-06
TPX2	886.288	-0.468261	0.125594	-3.72837	0.000192719	0.00127122
LOC100190986	101.422	-0.468057	0.193225	-2.42234	0.0154208	0.0476204
DPCD	767.412	-0.467758	0.105906	-4.41674	1.00E-05	0.000102407
EHF	3394.53	-0.467509	0.105977	-4.4114	1.03E-05	0.00010467
C12orf29	544.272	-0.467492	0.0923284	-5.06337	4.12E-07	6.40E-06
HACE1	346.5	-0.466859	0.117798	-3.96321	7.39E-05	0.00056604
ELMOD3	385.664	-0.4665	0.110569	-4.21908	2.45E-05	0.000220732
SRSF11	4101.71	-0.466163	0.11279	-4.13303	3.58E-05	0.00030477
PARPBP	167.924	-0.465637	0.157553	-2.95543	0.00312228	0.0130129
NPFFR2	428.496	-0.465573	0.162129	-2.87161	0.00408381	0.0162306
B3GNT8	133.348	-0.465115	0.172095	-2.70266	0.00687862	0.0247762
KLHL17	590.011	-0.464587	0.189973	-2.44554	0.0144636	0.0452541
POLD1	1196.15	-0.46434	0.0971205	-4.78107	1.74E-06	2.26E-05
PRR15L	710.228	-0.464281	0.118326	-3.92375	8.72E-05	0.000650981
FBXW4	1284.22	-0.463825	0.0853096	-5.43697	5.42E-08	1.05E-06
MRI1	939.684	-0.463708	0.126967	-3.65219	0.000260017	0.00163196
ZNF586	181.381	-0.463602	0.135959	-3.40987	0.00064995	0.0035236
RFC4	339.916	-0.463576	0.112193	-4.13196	3.60E-05	0.000306049
CROT	729.935	-0.463516	0.141105	-3.28491	0.00102014	0.00512721
WHSC1	2533.84	-0.462732	0.0711597	-6.50272	7.89E-11	2.93E-09
JUN	4524.32	-0.462602	0.162079	-2.85418	0.00431484	0.0169133
MICALCL	257.808	-0.462471	0.121951	-3.79227	0.000149278	0.00102489
SMAD5	2268.3	-0.462453	0.0932112	-4.96135	7.00E-07	1.02E-05
SAMD10	489.744	-0.462287	0.117988	-3.91807	8.93E-05	0.000664584
TLE2	2656.08	-0.462108	0.105254	-4.39041	1.13E-05	0.000113819
KANK1	1087.37	-0.461787	0.108273	-4.26502	2.00E-05	0.000185429
BTN2A2	400.265	-0.461686	0.090685	-5.09109	3.56E-07	5.59E-06
MALAT1	20576.4	-0.461649	0.188601	-2.44775	0.0143752	0.0450533
SMIM5	376.052	-0.461046	0.162251	-2.84156	0.00448931	0.0174678
EPB41L4A	749.681	-0.460873	0.0899952	-5.12109	3.04E-07	4.87E-06
AGAP4	298.321	-0.460675	0.159276	-2.8923	0.00382428	0.0153999
CRY2	671.993	-0.460127	0.112689	-4.08315	4.44E-05	0.000367107
TNFAIP8L1	269.756	-0.459852	0.137461	-3.34533	0.000821851	0.00430628
ACVR2B	684.062	-0.459522	0.129	-3.5622	0.000367759	0.00217679
SMTN	497.553	-0.459336	0.119785	-3.83466	0.000125739	0.000883862
FNIP2	1608.3	-0.459135	0.0808796	-5.67676	1.37E-08	3.08E-07
HERC3	479.913	-0.458926	0.0956725	-4.79685	1.61E-06	2.11E-05
AURKA	393.921	-0.458801	0.154834	-2.96318	0.0030448	0.0127639
CNPPD1	1473.01	-0.458681	0.0784599	-5.84606	5.03E-09	1.24E-07
PPAP2C	1468.18	-0.458496	0.129722	-3.53446	0.000408615	0.002374
FCHO2	667.855	-0.458342	0.107081	-4.28033	1.87E-05	0.000174747
EVA1A	738.168	-0.458264	0.1396	-3.28268	0.00102824	0.00516213
PAK6	689.853	-0.458248	0.0780443	-5.87164	4.32E-09	1.09E-07
ENGASE	862.022	-0.457947	0.145523	-3.1469	0.00165013	0.00766594
LRRC37A4P	289.592	-0.457898	0.125412	-3.65116	0.000261058	0.00163621
ZSCAN9	249.26	-0.457666	0.095452	-4.79472	1.63E-06	2.13E-05
CKMT2-AS1	121.308	-0.457615	0.15004	-3.04996	0.00228872	0.0100684
ATXN1	1253.32	-0.457267	0.113208	-4.03916	5.36E-05	0.000430383
C7orf60	724.153	-0.457021	0.0858618	-5.32276	1.02E-07	1.85E-06
PAN3	1206.75	-0.456911	0.105919	-4.31377	1.60E-05	0.00015332
SEMA4C	1626.07	-0.456704	0.0939886	-4.85915	1.18E-06	1.60E-05
KLF6	3416.13	-0.456249	0.170125	-2.68185	0.00732159	0.0259918
HECTD2	185.641	-0.456128	0.150341	-3.03396	0.0024137	0.0105102
REPIN1	3875.87	-0.456103	0.0709317	-6.43017	1.27E-10	4.49E-09
CCSAP	246.991	-0.455684	0.112096	-4.06513	4.80E-05	0.000390206
LOC154761	397.607	-0.455433	0.114003	-3.99491	6.47E-05	0.000504396
NAT14	1083.93	-0.45538	0.0760409	-5.98862	2.12E-09	5.69E-08
KIAA0355	733.1	-0.455099	0.0928575	-4.90104	9.53E-07	1.33E-05
NME3	705.592	-0.454806	0.0993673	-4.57702	4.72E-06	5.34E-05
NSUN6	269.257	-0.454302	0.13493	-3.36694	0.000760074	0.00402954
KRBOX4	231.051	-0.454137	0.106748	-4.2543	2.10E-05	0.000193052
COL1A1	852.761	-0.453482	0.157301	-2.88289	0.00394051	0.0157831
ERBB2	7258.18	-0.453434	0.0916383	-4.94808	7.49E-07	1.08E-05
ANKRD35	164.425	-0.452868	0.129532	-3.49617	0.000471985	0.00267657
MYL6B	1315.12	-0.452723	0.0797843	-5.67433	1.39E-08	3.12E-07
SKP2	760.957	-0.452122	0.117462	-3.8491	0.000118555	0.000839262
FIGNL1	948.874	-0.451603	0.117627	-3.8393	0.000123388	0.000869031
TCIRG1	2072.41	-0.451427	0.155522	-2.90266	0.00370003	0.01498
ARFGAP1	2521.35	-0.450643	0.161329	-2.79331	0.0052171	0.0197986
NBPF14	1131.27	-0.450491	0.116669	-3.86128	0.000112797	0.000807076
CWC25	528.91	-0.449975	0.155553	-2.89274	0.00381901	0.0153855
LOC100129034	1016.33	-0.449939	0.0807129	-5.57456	2.48E-08	5.22E-07
ALG9	549.506	-0.449858	0.0911693	-4.93431	8.04E-07	1.15E-05
DKFZP434I0714	135.383	-0.449677	0.155981	-2.88289	0.00394041	0.0157831
C22orf29	1178.19	-0.449639	0.0670184	-6.70919	1.96E-11	8.09E-10
KPNA5	510.599	-0.449129	0.160831	-2.79255	0.00522948	0.019833
ZNF550	320.78	-0.448089	0.112977	-3.96621	7.30E-05	0.00055968
RCCD1	499.515	-0.448059	0.127216	-3.52202	0.000428267	0.0024715
ING4	609.645	-0.447694	0.0794355	-5.63594	1.74E-08	3.81E-07
GPR39	387.719	-0.447671	0.118073	-3.79148	0.00014975	0.00102735
ID4	1510.52	-0.447336	0.118058	-3.78913	0.000151178	0.00103596
YEATS2	2202.34	-0.446933	0.0685979	-6.51526	7.26E-11	2.73E-09
IL17RE	726.173	-0.446426	0.0945256	-4.7228	2.33E-06	2.86E-05
AHI1	401.154	-0.446002	0.106653	-4.1818	2.89E-05	0.000254149
CLK4	368.655	-0.445628	0.167292	-2.66377	0.00772699	0.0272002
RALGDS	2250.57	-0.445444	0.0776545	-5.73623	9.68E-09	2.25E-07
GGT7	1291.55	-0.444529	0.124314	-3.57586	0.000349081	0.00208267
LPIN2	1416.26	-0.444267	0.115375	-3.85063	0.000117816	0.000836003
ZBTB10	884.003	-0.443871	0.181022	-2.45203	0.0142055	0.0446727
SEMA4A	1161.07	-0.443185	0.0853126	-5.19483	2.05E-07	3.43E-06
RBPJ	2206.38	-0.443133	0.117965	-3.75647	0.000172325	0.00115741
ZNF266	1131.52	-0.442497	0.11273	-3.92529	8.66E-05	0.00064737
ZNF273	134.293	-0.442438	0.137577	-3.21593	0.00130024	0.00630932
PLEKHM1P	344.432	-0.441901	0.148392	-2.97792	0.00290208	0.0122426
GPC4	2165.59	-0.441836	0.0929721	-4.75235	2.01E-06	2.54E-05
RCOR2	840.472	-0.44163	0.142838	-3.09183	0.00198927	0.00897267
WEE1	1072.51	-0.441188	0.0696372	-6.33552	2.37E-10	7.95E-09
CKS2	495.56	-0.440883	0.134947	-3.26709	0.0010866	0.00540984
PLEKHO2	185.462	-0.44088	0.130602	-3.37576	0.000736123	0.00392454
ZNF490	178.283	-0.440704	0.143442	-3.07235	0.00212381	0.00947732
POM121C	2573.05	-0.440674	0.0562545	-7.83357	4.74E-15	3.64E-13
RHOBTB2	1000.87	-0.440536	0.107679	-4.09121	4.29E-05	0.000356144
PDXP	401.274	-0.440228	0.103542	-4.25169	2.12E-05	0.000194816
INTS3	2284.83	-0.440015	0.171476	-2.56604	0.0102867	0.0343745
SREK1IP1	1479.76	-0.439774	0.0888314	-4.95066	7.40E-07	1.07E-05
MIR4458HG	129.987	-0.439237	0.1612	-2.72479	0.00643421	0.023537
LINC01128	273.508	-0.439083	0.125684	-3.49355	0.000476647	0.00269705
OSBPL10	938.092	-0.437844	0.0708946	-6.17599	6.58E-10	1.97E-08
MCM7	2990.82	-0.437615	0.102918	-4.25208	2.12E-05	0.000194576
LZTS3	1266.88	-0.437517	0.12028	-3.63749	0.000275308	0.00171002
FOXO6	209.633	-0.437516	0.12308	-3.55473	0.000378361	0.00222199
LXN	127.275	-0.437398	0.168408	-2.59725	0.0093973	0.0319242
SCEL	6658.18	-0.437087	0.130123	-3.35903	0.000782171	0.00412843
PAX9	700.711	-0.437052	0.118254	-3.69588	0.000219126	0.00141837
GALNT12	373.01	-0.436989	0.130266	-3.35459	0.000794832	0.00418298
EFNA1	1726.7	-0.436953	0.139122	-3.14079	0.00168494	0.00779146
NARF	1763.73	-0.436522	0.102564	-4.25609	2.08E-05	0.0001918
LMBR1L	644.646	-0.436149	0.145403	-2.99959	0.00270342	0.0115126
GK5	772.353	-0.436133	0.120636	-3.61528	0.000300019	0.00183688
STON2	1183.17	-0.435494	0.108983	-3.99597	6.44E-05	0.000502793
MAGED2	4036.39	-0.435249	0.0694508	-6.267	3.68E-10	1.16E-08
PRDM15	324.019	-0.435215	0.0988728	-4.40176	1.07E-05	0.000108815
MDFIC	1727.02	-0.434718	0.137431	-3.16317	0.00156059	0.00732185
GIGYF1	2191.41	-0.434222	0.166068	-2.61472	0.00893002	0.0306376
UBN2	684.558	-0.433393	0.0954719	-4.53948	5.64E-06	6.27E-05
BCL2L2-PABPN1	2767.2	-0.433159	0.0923145	-4.69221	2.70E-06	3.26E-05
CYB5R2	667.406	-0.433069	0.135881	-3.18711	0.00143702	0.00684329
CEP250	1454	-0.433057	0.110058	-3.9348	8.33E-05	0.000625975
LYSMD3	835.732	-0.432087	0.136294	-3.17025	0.00152307	0.00717572
PPP2R3B	589.002	-0.431871	0.143242	-3.01498	0.00256998	0.0110489
TMEM167B	1557.23	-0.431785	0.0905381	-4.7691	1.85E-06	2.38E-05
LOC100506990	230.546	-0.431761	0.118479	-3.6442	0.000268223	0.00167599
FAM57A	1046.23	-0.431497	0.0895091	-4.8207	1.43E-06	1.89E-05
EPHX3	315.542	-0.431158	0.174894	-2.46525	0.0136919	0.0433534
ZFP30	352.415	-0.431102	0.110918	-3.88668	0.000101624	0.000741589
PRKACB	935.18	-0.431036	0.135997	-3.16945	0.00152726	0.00718795
FUT8	1161.44	-0.430817	0.0987734	-4.36167	1.29E-05	0.000127782
GPR161	1125.97	-0.43047	0.0862232	-4.99251	5.96E-07	8.88E-06
2009-03-01	980.351	-0.430282	0.105125	-4.09307	4.26E-05	0.000353695
TMEM150C	303.684	-0.430163	0.13966	-3.08008	0.00206946	0.00928083
LOC388692	115.244	-0.430053	0.169556	-2.53635	0.0112016	0.0368159
LRRC61	373.739	-0.429724	0.125286	-3.42994	0.000603718	0.00330383
ZNF671	208.2	-0.429268	0.109422	-3.92305	8.74E-05	0.000652331
PMS2CL	158.276	-0.429257	0.116562	-3.68264	0.000230832	0.00147976
MGC27345	132.565	-0.429018	0.154733	-2.77262	0.00556063	0.0208951
CNTROB	982.036	-0.42871	0.0864418	-4.95952	7.07E-07	1.03E-05
NSD1	2306	-0.428092	0.0836067	-5.1203	3.05E-07	4.89E-06
GINS1	436.487	-0.428046	0.174294	-2.45588	0.014054	0.044297
ARGLU1	5709.2	-0.428001	0.1489	-2.87442	0.00404766	0.0161297
DDX3Y	1542.47	-0.427499	0.154583	-2.7655	0.00568363	0.0212684
ZNF785	332.751	-0.427286	0.1282	-3.33297	0.000859243	0.00445934
ACAP3	2772.23	-0.426438	0.176677	-2.41365	0.0157934	0.0485047
PRELID2	401.526	-0.426275	0.151562	-2.81255	0.00491505	0.0188632
TMEM194A	726.866	-0.426159	0.0894957	-4.76178	1.92E-06	2.45E-05
PKD1	3311.8	-0.425896	0.117599	-3.62159	0.000292801	0.00180065
TIFA	318.911	-0.425509	0.0958208	-4.44068	8.97E-06	9.38E-05
MYCBP	599.094	-0.425181	0.117169	-3.62878	0.000284764	0.00175904
CDK10	1243.84	-0.424498	0.132133	-3.21266	0.00131511	0.00636606
INO80D	542.93	-0.424447	0.104388	-4.06605	4.78E-05	0.000389191
C1orf106	1519.85	-0.424225	0.0973713	-4.35678	1.32E-05	0.00013038
CPQ	276.371	-0.424023	0.14091	-3.00918	0.00261952	0.011219
ZNF680	384.617	-0.423684	0.0859577	-4.92898	8.27E-07	1.17E-05
ZSCAN12	388.627	-0.42361	0.084617	-5.00621	5.55E-07	8.38E-06
SOX12	2201.36	-0.423487	0.0978641	-4.3273	1.51E-05	0.00014555
ATAD2	660.244	-0.422603	0.137376	-3.07626	0.00209618	0.00938194
TCEAL1	367.296	-0.422562	0.117802	-3.58706	0.000334424	0.00200655
ZKSCAN8	915.035	-0.422347	0.0913585	-4.62297	3.78E-06	4.39E-05
TMEM108	263.726	-0.422129	0.142298	-2.96651	0.00301203	0.0126472
PLCH1	250.374	-0.422114	0.14805	-2.85116	0.00435602	0.0170413
SYDE2	154.599	-0.422037	0.171395	-2.46237	0.0138023	0.0436567
EML3	1087.08	-0.421703	0.129186	-3.2643	0.00109735	0.00545282
SMC4	1507.71	-0.421671	0.0961926	-4.38361	1.17E-05	0.00011678
ANO8	1028.92	-0.421625	0.137036	-3.07675	0.00209271	0.0093711
APOL2	537.886	-0.421613	0.119794	-3.51948	0.000432399	0.00248975
PARM1	5105.62	-0.421531	0.0912848	-4.61776	3.88E-06	4.48E-05
POFUT2	1594.25	-0.421429	0.152449	-2.7644	0.00570283	0.0213225
ZNF674	77.4702	-0.421403	0.165715	-2.54294	0.0109925	0.0362679
FREM2	1170.53	-0.421209	0.168889	-2.494	0.0126313	0.0407033
SIX4	419.309	-0.420785	0.106164	-3.96354	7.38E-05	0.000565505
STOX2	508.528	-0.420763	0.0863655	-4.87189	1.11E-06	1.52E-05
ZNF638	2055.13	-0.420723	0.104927	-4.00966	6.08E-05	0.000479526
C11orf80	517.445	-0.420612	0.142588	-2.94983	0.00317948	0.0132023
PGAM1	13955.6	-0.420585	0.0869037	-4.83967	1.30E-06	1.74E-05
FOXP4	3518.76	-0.420271	0.0936076	-4.48971	7.13E-06	7.70E-05
CHD2	3764.21	-0.420203	0.112978	-3.71932	0.00019976	0.00130998
SUV420H1	1305.94	-0.420129	0.101435	-4.14185	3.45E-05	0.000294678
NET1	6159.17	-0.419485	0.1475	-2.84397	0.00445557	0.0173628
NISCH	4375.15	-0.419351	0.112197	-3.73763	0.000185761	0.00123484
IRX2	1726.5	-0.419154	0.0762083	-5.50011	3.80E-08	7.63E-07
PLEKHA4	602.289	-0.418942	0.120315	-3.48204	0.000497602	0.00280328
PAK1	1988.51	-0.418939	0.0807955	-5.18518	2.16E-07	3.58E-06
LIG1	769.375	-0.418852	0.0852231	-4.91477	8.89E-07	1.25E-05
GJC1	339.05	-0.418826	0.142499	-2.93914	0.00329125	0.0135849
DOK1	119.481	-0.418812	0.170862	-2.45117	0.0142394	0.0447404
MCF2L	731.717	-0.418428	0.126987	-3.29505	0.000984044	0.00497918
DMPK	1529.93	-0.418304	0.119629	-3.49668	0.000471085	0.00267399
FAM115C	658.771	-0.418297	0.101969	-4.10218	4.09E-05	0.000341946
MAP3K13	852.483	-0.417895	0.0911957	-4.5824	4.60E-06	5.23E-05
FANCG	321.658	-0.417869	0.135158	-3.09172	0.00199002	0.00897379
OAZ2	3117.1	-0.417821	0.0644032	-6.48758	8.72E-11	3.22E-09
ACP6	505.091	-0.417727	0.157107	-2.65887	0.00784026	0.0275182
ANKRD50	2008.94	-0.417697	0.106182	-3.9338	8.36E-05	0.000627993
BRAF	745.388	-0.417573	0.106765	-3.91115	9.19E-05	0.000680827
ZNF316	2649.21	-0.417544	0.11316	-3.68986	0.000224375	0.00144662
THOC1	372.916	-0.417437	0.109727	-3.80432	0.000142194	0.000983388
ZNF43	490.211	-0.417062	0.0980732	-4.25256	2.11E-05	0.000194389
CDT1	423.295	-0.416971	0.171161	-2.43614	0.0148451	0.0462236
HNRNPH1	7174.49	-0.416686	0.0792895	-5.25525	1.48E-07	2.56E-06
CHEK2	303.38	-0.416599	0.115313	-3.61277	0.000302944	0.00185038
MOB3C	653.263	-0.416567	0.11504	-3.62106	0.000293396	0.00180246
ANXA1	19546.7	-0.416428	0.111472	-3.73571	0.000187189	0.00124203
ECT2	1075.57	-0.416348	0.101726	-4.09285	4.26E-05	0.000353861
C19orf68	506.272	-0.415543	0.130259	-3.19013	0.0014221	0.00678253
CHSY1	1469.24	-0.414963	0.0949336	-4.37108	1.24E-05	0.000122798
DDHD2	862.32	-0.414475	0.101848	-4.06953	4.71E-05	0.000384477
PDE9A	389.226	-0.41433	0.141186	-2.93465	0.00333929	0.0137359
ZNF568	150.779	-0.413978	0.167115	-2.47721	0.0132415	0.0422359
C17orf100	143.053	-0.413608	0.135542	-3.0515	0.00227702	0.010034
FANCD2	348.118	-0.413565	0.126798	-3.2616	0.00110786	0.00549439
BTN2A1	548.176	-0.41342	0.0878691	-4.70495	2.54E-06	3.09E-05
CCNB1	1255.58	-0.413354	0.146	-2.8312	0.00463743	0.0179294
SLC2A10	663.99	-0.413194	0.135782	-3.04307	0.00234178	0.0102591
KAT2A	1806.43	-0.412868	0.155405	-2.65672	0.00789043	0.0276457
AGPAT5	1524.06	-0.412793	0.0995675	-4.14585	3.39E-05	0.000290268
LRRC37A2	277.557	-0.412635	0.115933	-3.55926	0.000371897	0.00219406
ARHGAP27	2662.63	-0.412619	0.128814	-3.20321	0.00135903	0.00654383
ZNF776	698.804	-0.412514	0.0755848	-5.45764	4.83E-08	9.50E-07
KIAA0753	746.128	-0.41244	0.0836602	-4.92995	8.23E-07	1.17E-05
ECHDC2	660.596	-0.412409	0.127848	-3.22578	0.00125631	0.00610937
BEX4	907.179	-0.411818	0.0916292	-4.4944	6.98E-06	7.56E-05
BRAT1	1175.85	-0.411815	0.110702	-3.72004	0.00019919	0.00130672
ME3	208.902	-0.411774	0.136221	-3.02285	0.00250408	0.0108277
CYTH1	2315.25	-0.411505	0.0877849	-4.68765	2.76E-06	3.33E-05
KIAA1377	163.756	-0.410658	0.146986	-2.79386	0.00520834	0.019782
ASB1	1344.3	-0.410601	0.107469	-3.82065	0.000133098	0.000927614
ZNF263	1021.65	-0.410491	0.106364	-3.85932	0.000113704	0.000812271
ADORA2B	459.265	-0.410233	0.120252	-3.41145	0.000646182	0.00350528
BMI1	1262.3	-0.410149	0.0801472	-5.11745	3.10E-07	4.94E-06
SYNE2	1713.58	-0.409795	0.138958	-2.94907	0.00318735	0.0132228
ACBD5	943.102	-0.409717	0.0874273	-4.68637	2.78E-06	3.34E-05
CCDC9	674.668	-0.409621	0.158157	-2.58996	0.00959882	0.0325351
HIC2	763.989	-0.409185	0.101994	-4.01185	6.02E-05	0.000476139
RNMT	1386.36	-0.409071	0.106873	-3.82763	0.000129382	0.000906633
ETFDH	419.136	-0.408595	0.103007	-3.96666	7.29E-05	0.000559244
NRP1	1137.39	-0.408543	0.107023	-3.81735	0.000134895	0.000939041
BCL9L	5126.35	-0.408454	0.0968573	-4.21708	2.47E-05	0.000222149
NSUN7	206.166	-0.407767	0.130871	-3.11579	0.00183453	0.00837764
ZFYVE19	794.32	-0.407668	0.108329	-3.76325	0.000167721	0.00113122
ZNF793	464.699	-0.407331	0.097034	-4.19782	2.69E-05	0.000239333
BIK	286.796	-0.406701	0.154405	-2.63399	0.00843883	0.0292312
CADM1	7077.69	-0.406671	0.110056	-3.69512	0.000219784	0.0014216
ZNF653	227.186	-0.406394	0.136053	-2.98702	0.00281711	0.0119318
RAD18	364.836	-0.406311	0.107879	-3.76637	0.000165636	0.00112052
CDH26	518.404	-0.406174	0.158071	-2.56956	0.0101828	0.0341032
ST6GALNAC1	1595.87	-0.405802	0.108995	-3.72311	0.000196781	0.00129375
KIAA1586	276.841	-0.405732	0.13083	-3.10121	0.00192734	0.00874156
USP30	496.514	-0.405697	0.0748033	-5.42352	5.84E-08	1.12E-06
SHMT2	5565.17	-0.405578	0.0868221	-4.67137	2.99E-06	3.56E-05
SLC31A1	1641.64	-0.405453	0.0887751	-4.56719	4.94E-06	5.56E-05
SRSF6	5532.06	-0.405006	0.0986715	-4.10459	4.05E-05	0.00033951
CD74	782.74	-0.403952	0.160536	-2.51627	0.0118603	0.0385723
PATZ1	1989.85	-0.40389	0.0670115	-6.02717	1.67E-09	4.60E-08
FNBP4	1956.81	-0.403611	0.144195	-2.79907	0.005125	0.0195439
TMPO	2360.86	-0.403514	0.115068	-3.50674	0.000453632	0.00259375
FAM219A	1298.64	-0.40347	0.0990243	-4.07445	4.61E-05	0.000377806
PCF11	1065.57	-0.403469	0.0841573	-4.79422	1.63E-06	2.13E-05
PRKRIP1	670.434	-0.403302	0.12496	-3.22745	0.00124899	0.00608032
WNT10A	298.128	-0.403246	0.144482	-2.79098	0.00525483	0.0199124
DNAJC4	1189	-0.403238	0.106528	-3.78529	0.000153527	0.00105086
FBXO5	361.426	-0.403113	0.153801	-2.621	0.00876714	0.0301709
ZBTB5	1248.18	-0.403066	0.08883	-4.5375	5.69E-06	6.32E-05
MYO18A	1598.3	-0.402811	0.11273	-3.57323	0.00035261	0.00210094
ZFHX3	720.943	-0.402584	0.146476	-2.74847	0.00598738	0.0221981
KRTCAP3	589.013	-0.402446	0.151544	-2.65564	0.00791581	0.0277184
JRK	823.022	-0.4024	0.0746804	-5.3883	7.11E-08	1.34E-06
ASXL1	2279.97	-0.40214	0.107785	-3.73094	0.000190766	0.0012615
TMEM170B	199.03	-0.402003	0.157462	-2.55302	0.0106794	0.0354496
EIF2AK3	884.438	-0.401571	0.097874	-4.10294	4.08E-05	0.000341459
USP1	1238.66	-0.401188	0.0843145	-4.75823	1.95E-06	2.48E-05
HNRNPDL	5931.14	-0.400969	0.0819648	-4.89196	9.98E-07	1.38E-05
BLNK	310.6	-0.400941	0.140576	-2.85213	0.00434278	0.017008
RAB30	304.939	-0.400624	0.127136	-3.15114	0.00162635	0.00758105
PSMC3IP	179.248	-0.400565	0.144115	-2.77947	0.00544472	0.020541
CCDC58	244.94	-0.400509	0.134414	-2.97968	0.00288552	0.0121842
DCP2	1215.86	-0.400215	0.108853	-3.67666	0.000236307	0.00150841
CCDC22	405.522	-0.400111	0.0794184	-5.03802	4.70E-07	7.21E-06
ZDHHC9	3319.43	-0.399938	0.0840966	-4.7557	1.98E-06	2.51E-05
[truncated: 3,905 more rows]

## Sheet: hypoxiaNTC_vs_normoxiaNTC_GSEA
Description	setSize	enrichmentScore	NES	pvalue	p.adjust	qvalue	rank	leading_edge	core_enrichment
E2F Targets	173	-0.702005	-3.8176	3.01122e-45	1.50561e-43	6.97335e-44	2031	tags=76%, list=21%, signal=61%	RBBP7/XRCC6/CDK4/SLBP/UNG/NUP107/USP1/EXOSC8/NCAPD2/RPA2/HMGA1/MYC/PSIP1/PRIM2/POLD2/ZW10/DUT/ASF1A/ESPL1/EZH2/MLH1/CCNE1/SMC1A/ING3/CKS1B/POLD3/POLE4/PA2G4/DCTPP1/NAA38/LYAR/PTTG1/TRA2B/PRPS1/DCLRE1B/UBR7/CSE1L/MSH2/LIG1/DNMT1/SRSF2/RAN/POLE/TIPIN/RPA3/DDX39A/E2F8/NOP56/RAD51C/MCM7/CIT/TIMELESS/RANBP1/NASP/RFC2/TUBG1/RNASEH2A/TUBB/SHMT1/TMPO/NME1/SMC4/HMGB3/ATAD2/BRCA2/PSMC3IP/STMN1/MCM3/RACGAP1…
G2M Checkpoint	159	-0.693988	-3.67394	1.05543e-39	2.63857e-38	1.22207e-38	1037	tags=53%, list=11%, signal=48%	SFPQ/SRSF2/POLE/INCENP/TFDP1/DDX39A/SNRPD1/CDC7/NASP/RBL1/TRAIP/ODC1/CCNF/TMPO/DBF4/FBXO5/HMGN2/SMC4/HMGB3/BRCA2/SMC2/HSPA8/STMN1/MCM3/RACGAP1/E2F2/MCM2/CHAF1A/CDKN2C/UBE2S/STIL/DTYMK/KPNA2/CKS2/SUV39H1/KIF22/POLA2/PLK4/KIF20B/POLQ/LMNB1/CHEK1/MCM6/MCM5/TOP2A/MAD2L1/NEK2/PRC1/RAD54L/ORC6/KIF15/CDC25A/CENPF/GINS2/NUSAP1/KIF2C/TPX2/CDK1/AURKA/UBE2C/KIF11/E2F1/BUB1/CDKN3/TTK/CENPE/MKI67/KIF4A/CDC6/C…
Oxidative Phosphorylation	142	-0.480525	-2.50996	4.07426e-11	3.39522e-10	1.57252e-10	4022	tags=80%, list=42%, signal=47%	COX4I1/RETSAT/HADHA/OAT/SLC25A6/CASP7/SUCLA2/ISCA1/ACAA1/OGDH/PMPCA/COX17/NDUFA7/SDHD/TIMM50/HCCS/MRPL34/SDHB/COX5B/PHB2/TIMM17A/NDUFV2/NDUFS7/COX5A/COX10/ECI1/COX6C/SLC25A11/MGST3/COX6A1/COX7B/ACAA2/SLC25A3/ECH1/MFN2/SDHA/AFG3L2/NDUFB7/NDUFC1/IDH3G/BAX/SLC25A12/SUCLG1/MPC1/COX8A/NDUFA1/VDAC3/UQCRC1/PDHA1/PDHB/NDUFA6/UQCRH/NDUFS8/UQCR10/CYC1/SDHC/NDUFS1/NDUFA2/DLAT/UQCR11/MDH1/NDUFA3/IMMT/NDUFAB1…
Mitotic Spindle	129	-0.477756	-2.45846	4.9315e-10	3.5225e-09	1.63147e-09	554	tags=23%, list=6%, signal=22%	FBXO5/SMC4/BRCA2/RACGAP1/KIF22/KIF20B/LMNB1/TOP2A/ANLN/NEK2/PRC1/KIF15/CENPF/NUSAP1/KIF2C/PIF1/TPX2/CDK1/AURKA/KIF11/BUB1/TTK/CENPE/KIF4A/KIF23/PLK1/CCNB2/DLGAP5/NDC80/BIRC5
Fatty Acid Metabolism	100	-0.365831	-1.79922	0.000307543	0.00118286	0.000547851	3339	tags=62%, list=35%, signal=41%	EHHADH/ECI1/ACOT2/ACAA2/ECH1/FASN/IDI1/SDHA/RDH11/IDH3G/NBN/PTS/SUCLG1/HADH/ADSL/HSDL2/PDHA1/PDHB/ALDH1A1/SDHC/BPHL/BLVRA/MDH1/IDH3B/ACSL4/HSD17B4/ECI2/YWHAH/DHCR24/CPT2/ACADM/ALDH3A2/HIBCH/UROS/ME1/CBR1/BCKDHB/ECHS1/ALDH9A1/NCAPH2/DLD/AADAT/IDH1/HSP90AA1/UROD/FABP1/GCDH/FH/CBR3/HSPH1/ACADL/ACSS1/HSD17B10/ACAT2/ODC1/GPD1/CPT1A/HPGD/ALDH3A1/CA2/HMGCS2/ADH1C
Glycolysis	129	0.35608	1.66828	0.0047285	0.0124434	0.00576326	1834	tags=34%, list=19%, signal=28%	IGFBP3/STC2/VEGFA/EGLN3/ANGPTL4/ENO2/STC1/DDIT4/RRAGD/EFNA3/DPYSL4/ELF3/HK2/CITED2/NOL3/VLDLR/MXI1/P4HA1/MIOX/GNE/SLC16A3/B4GALT4/GFPT1/ISG20/BIK/SPAG4/PPFIA4/MERTK/TGFA/TFF3/COL5A1/ANKZF1/PGAM2/SOX9/QSOX1/PFKP/GALK1/TGFBI/DSC2/P4HA2/AK4/CLDN3/ZNF292/VCAN
Tube Morphogenesis	413	0.316743	1.7428	1.62955e-05	0.000941683	0.000824478	2694	tags=41%, list=28%, signal=31%	ADM/TNFAIP2/C3/KDR/ACKR3/ECM1/HIF3A/VEGFA/WNT6/ANGPTL4/TNF/PRDM1/ITGA5/EFEMP2/PGF/ADM2/IL1A/AGT/EFNA3/NDNF/PTGS2/TNFAIP3/LOX/LEPR/RORA/UNC5B/HLA-G/HMOX1/LOXL2/NOS3/F3/JUNB/HAS2/TYMP/RSPO2/HK2/ZFP36L1/CITED2/TGM2/CXCL13/ITGB8/WNT3A/HDAC9/S100A7/NFATC4/CHI3L1/MMP2/FGF18/TIPARP/PROX1/TACSTD2/PIK3CD/SLIT2/LRP1/STRA6/BMPER/EFNA1/SPINT1/COL3A1/BMP5/NGFR/KLF4/HES5/ZC3H12A/SLC12A6/ACVR2B/PKD1/SALL4/JUN/T…
Cell Cell Adhesion	403	0.364781	2.00634	1.77251e-08	1.9501e-06	1.70739e-06	2728	tags=46%, list=28%, signal=34%	TNXB/NOD2/VEGFA/MUC21/SELE/FUT3/CD300A/IGF1/TNF/ITGA5/IL1A/IGFN1/PTPRD/IGF2/CEACAM5/CDSN/JAK3/LGALS1/COL13A1/HLA-G/HAS2/DSCAML1/EBI3/ICAM1/ZFP36L1/RASGRP1/L1CAM/CITED2/DUSP10/FGG/CXCL13/DLG4/CD177/WNT3A/PAG1/FOXJ1/TENM1/ICAM5/NLGN2/IGFBP2/CADM2/SDK1/ADORA2A/SDK2/LRRC4B/MAP3K8/PCDH1/CLDN16/WNT10B/IL23A/CD70/CD55/ALOX12/TRPV4/PELI1/CCDC88B/FCHO1/DSP/BCL6/STXBP1/CLDN12/PLAUR/S100A9/FSTL3/BMP5/FOXO3/…
Inflammatory Response	101	0.499863	2.26571	1.71029e-06	1.06893e-05	4.95084e-06	1749	tags=46%, list=18%, signal=38%	CCL20/ADM/TNFRSF9/NOD2/SELE/MXD1/ITGA5/TACR1/IL1A/BDKRB1/GPR132/IFITM1/BEST1/GNA15/F3/HAS2/NFKBIA/EBI3/ICAM1/CXCL6/RASGRP1/ITGB8/CSF3R/NAMPT/KCNJ2/CD70/CD55/KLF6/EMP3/OSMR/PLAUR/LYN/SEMA4D/HRH1/LIF/SERPINE1/CDKN1A/SLC11A2/TNFSF9/HPN/AXL/IRAK2/RGS1/ICOSLG/BTG2/CSF1
Signalling-Receptor Activity	187	0.495253	2.47865	4.8699e-10	7.05335e-08	6.17547e-08	1752	tags=46%, list=18%, signal=38%	FGF3/FGF19/INHBE/CCL20/ADM/STC2/VEGFA/DEFB4A/IL17C/WNT6/IL36G/IGF1/TNF/PMCH/STC1/LTB/PGF/ADM2/IL1A/AGT/WNT16/CXCL5/IGF2/FGF11/IL36RN/GDF15/SEMA7A/METRNL/TYMP/INS-IGF2/EBI3/CXCL6/WNT9A/CXCL13/NRTN/CXCL1/WNT3A/GNRH1/PDGFB/DKK2/IL11/FGF18/UCN/FAM3D/NAMPT/WNT10B/SEMA3D/IL23A/SEMA3B/CD70/IL32/SEMA5B/ENDOU/GREM2/PENK/TSLP/CXCL3/IL1F10/BMP5/SEMA4B/CXCL2/CGB7/PPBP/TNFSF13B/SEMA4D/TGFA/IL1RN/TNFSF4/PRRT1/…
TNFa-NFkB Signalling	145	0.616729	2.964	1.55497e-17	1.94371e-16	9.00246e-17	2378	tags=68%, list=25%, signal=52%	CCL20/TNFAIP2/ACKR3/BHLHE40/TNFRSF9/VEGFA/GFPT2/SLC2A3/ATF3/MXD1/TNF/IL1A/BIRC3/PTGS2/TNFAIP3/G0S2/NFIL3/MAFF/FOSL2/PFKFB3/F3/DUSP5/JUNB/NFKBIA/ICAM1/CXCL6/EGR2/SIK1/DUSP1/FOS/ZFP36/ETS2/CXCL1/BCL3/SERPINB2/MAP3K8/PER1/NAMPT/REL/IL23A/TIPARP/PNRC1/KLF6/ZBTB10/TRIP10/CEBPD/PTX3/NR4A2/BCL6/LAMB3/CXCL3/PLAUR/EFNA1/KLF4/CXCL2/GADD45B/ZC3H12A/NFKB2/RELB/PPP1R15A/JUN/LIF/SERPINE1/CDKN1A/SAT1/CEBPB/TNFS…
Hypoxia	135	0.645158	3.05284	1.55802e-18	2.5967e-17	1.20268e-17	1712	tags=60%, list=18%, signal=50%	IGFBP3/ADM/STC2/ACKR3/BHLHE40/VEGFA/CP/ANGPTL4/SLC2A3/ATF3/ENO2/STC1/DDIT4/PGF/RRAGD/EFNA3/TNFAIP3/LOX/NDRG1/RORA/DDIT3/HMOX1/NFIL3/WSB1/DPYSL4/SULT2B1/MAFF/FOSL2/PFKFB3/F3/PIM1/HK2/ERRFI1/CDKN1C/KLHL24/DUSP1/CITED2/TGM2/FOS/ZFP36/SLC2A1/VLDLR/PPP1R3C/MXI1/P4HA1/PDGFB/HS3ST1/TIPARP/PNRC1/SIAH2/KLF6/KDM3A/CCNG2/ISG20/PLAUR/EFNA1/STBD1/FOXO3/KLF7/AMPD3/PPFIA4/GAA/TMEM45A/PPP1R15A/JUN/SERPINE1/SLC6A…

## Sheet: hypoxiaHIF1a_vs_hypoxiaNTC_GSEA
Description	setSize	enrichmentScore	NES	pvalue	p.adjust	qvalue	rank	leading_edge	core_enrichment
Hypoxia	21	-0.774656	-2.80272	1.233e-09	7.77867e-07	7.04593e-07	336	tags=71%, list=6%, signal=68%	PLOD1/PGM1/AK4/TPI1/FUT11/ZNF395/EGLN1/MTFP1/ALDOC/PGK1/TXNIP/PFKFB4/PDK1/FAM162A/BNIP3
HIF1a Targets	55	-0.572091	-2.6929	2.64282e-09	1.48203e-06	1.34243e-06	1090	tags=60%, list=18%, signal=49%	FAM13A/MAFF/ZNF292/KDM4B/HK2/BNIP3L/QSOX1/SCNN1B/GBE1/RNASE4/INSIG2/P4HA1/LOX/CSRP2/ANKZF1/PGM1/AK4/OBSL1/ENO2/ZNF395/TMEM45A/EGLN1/ALDOC/PGK1/STC1/PFKFB3/PDK1/FAM162A/SPAG4/HILPDA/BNIP3/CA9/PPFIA4
G2-M Cell Cycle	135	-0.447236	-2.51401	1.48192e-10	1.49585e-07	1.35494e-07	1969	tags=67%, list=33%, signal=46%	TMPO/DCP2/FAM110A/CDCA2/ZNF587/CHEK2/EIF2AK3/AURKA/CKS2/ECT2/SIX4/PCF11/SHCBP1/TNFAIP8L1/DBF4B/ANLN/KIF11/CNTROB/SMTN/CDC20/TPX2/CCSAP/CEP55/UBE2C/WEE1/RACGAP1/KIF22/NUF2/CENPA/WSB1/PBK/OIP5/CCNA2/KIF23/TRIM59/BUB1B/HMGA2/STIL/CEP70/CDCA3/TACC3/CCNB2/CDCA8/CDC25C/HMGB2/CKAP2L/ASPM/RSBN1/HJURP/PLK1/CDK1/BUB1/KIF20A/MKI67/PRC1/BIRC5/AURKB/KIF14/CDKN2C/DEPDC1B/DEPDC1/KIF15/NDC80/NUSAP1/ARHGAP11A/TGF…
Senescence and Tp53 Targets	36	-0.552283	-2.33671	1.10346e-05	0.00129515	0.00117315	1769	tags=81%, list=30%, signal=57%	SMC4/KIF11/CDC20/TPX2/UBE2C/BARD1/TK1/RACGAP1/NRGN/CENPA/PBK/CCNA2/KIF23/LMNB1/CCNB2/KIF4A/CDK1/BUB1/KIF20A/PRC1/BIRC5/AURKB/NUSAP1/NEK2/TOP2A/CENPE/PLK4/TTK/SPAG5
Surfactant Metabolism	7	-0.905923	-2.25083	7.76978e-07	0.00014005	0.000126858	363	tags=86%, list=6%, signal=81%	CSF2RB/SFTPC/SFTA3/SFTPD/SFTPA2/SFTPA1
Glycolysis	13	-0.72612	-2.24163	3.43138e-05	0.00361391	0.00327348	826	tags=69%, list=14%, signal=60%	GPI/FBP1/PGM1/TPI1/ENO2/PGAM2/ENO1/ALDOC/PGK1
EGFR Signalling	133	-0.393896	-2.22693	3.92671e-07	7.92724e-05	7.1805e-05	1977	tags=67%, list=33%, signal=46%	ATAD2/TMPO/ADORA2B/ZWINT/ETV5/AURKA/HELLS/CKS2/USP1/HNRNPDL/ECT2/SHCBP1/SMC4/MCM7/KIF11/NCAPG2/CDC20/TPX2/CEP55/ERCC6L/RFC4/GMNN/DSN1/UBE2C/BARD1/RAD54B/SMC2/TK1/RACGAP1/RFC5/E2F8/NT5E/TNFRSF6B/ACOX2/DUSP6/PKMYT1/CENPA/PBK/CCNA2/CDKN3/KIF23/ASF1B/MYBL1/LMNB1/BUB1B/HMGA2/STIL/DLGAP5/MAFF/FANCI/CDCA3/KIF4A/CDCA8/HMGB2/RAD51AP1/ASPM/HJURP/PLK1/CDK1/NCAPG/BUB1/MKI67/PRC1/BIRC5/AURKB/KIF14/DEPDC1/KIF1…
E2F Targets	95	-0.358299	-1.92248	0.000243339	0.00504608	0.0038244	2275	tags=64%, list=39%, signal=40%	RNASEH2A/SUV39H1/DONSON/CDKN1B/NASP/GINS1/PSMC3IP/POLE/CBX5/ATAD2/TMPO/CHEK2/AURKA/HELLS/CKS2/USP1/SMC4/LIG1/MCM7/CDC20/LUC7L3/BARD1/WEE1/POLD1/TK1/RACGAP1/E2F8/KIF22/SRSF1/CDKN3/ASF1B/LMNB1/BUB1B/DLGAP5/CDCA3/TACC3/CCNB2/WDR90/MMS22L/KIF4A/CDCA8/HMGB2/RAD51AP1/PLK1/CDK1/MKI67/BIRC5/AURKB/CDKN2C/DEPDC1/ESPL1/TOP2A/MAD2L1/STMN1/KIF2C/CENPE/PLK4/SPAG5/KIF18B/MXD3/CIT
Lipids Metabolism	256	0.348418	2.05534	5.56319e-05	0.00529763	0.0047986	1345	tags=38%, list=23%, signal=31%	OLAH/PHOSPHO1/PPARGC1B/SLCO1B3/SCD/MVD/ARSG/EBP/HMGCS1/SLC27A2/DHCR7/ACLY/FADS2/PLA2G3/PLA1A/ACAT2/FASN/ELOVL4/FDPS/B4GALNT1/LSS/FADS1/PCYT2/TRIB3/AGT/CERS1/AKR1C1/CTSA/CYP1A1/SREBF1/INPP5J/DBI/OSBPL6/FDFT1/ABHD3/PSAP/ACSL1/IDI1/VDR/TECR/PCCB/OXCT1/CYP19A1/STS/ME1/ACAT1/NEU1/MVK/INPP4A/AKR1C2/CPT1A/FABP5/PI4K2A/MSMO1/ALDH3B1/HEXB/SQLE/HSD17B12/NSDHL/PHYH/HSD17B7/PIK3CB/SRD5A3/HMGCR/SMARCD3/ARNT2/…
Oxidative Phosphorylation	110	0.424676	2.16622	0.00433393	0.0309566	0.0234619	2816	tags=87%, list=48%, signal=47%	MPC1/IDH2/ACAT1/OAT/CPT1A/IDH1/SLC25A5/PHYH/NDUFA4/CYCS/PDP1/COX5A/GPX4/GOT2/ISCU/HSPA9/LRPPRC/MRPL34/ATP6V1E1/SLC25A20/NDUFS6/MDH2/ATP6V0E1/MRPS15/MRPS12/AIFM1/NDUFS7/COX7B/RETSAT/CYC1/UQCR11/HSD17B10/FXN/SURF1/ACO2/SDHB/HADHA/FH/AFG3L2/COX4I1/POLR2F/POR/LDHB/NDUFA9/UQCRQ/NDUFA3/SLC25A6/COX6C/ATP6V0B/COX5B/COX6B1/MRPS11/TOMM22/SUPV3L1/SLC25A3/NDUFS3/COX15/ATP6V1C1/PDHA1/SDHA/SUCLG1/ECI1/UQCRFS1/…
Translation	114	0.502942	2.636	9.05451e-07	0.00015758	0.000142736	2886	tags=98%, list=49%, signal=51%	AIMP2/SRPRB/GFM1/MRPL24/EIF3C/EEF1B2/MRPL34/EIF4EBP1/EEF1E1/EIF3K/DAP3/MRPS27/MRPS15/MRPS12/RPLP1/SEC11C/TSFM/RPS28/FARSB/MARS2/RPL27/MRPL12/TUFM/EIF3M/RPL12/RPS5/MRPL41/EIF2S3/DARS2/EEF2/MRPS10/FARSA/EIF5B/RPL26L1/MRPL40/SRP19/RPS18/SSR1/MRPL28/SSR3/MTIF2/RPS2/RPS12/RPS27L/EIF2S1/RPLP0/RPL35/MRPS11/RPL26/MRPS16/RPL22L1/RPL37A/EIF2S2/RPS17/MRPS35/RPS16/RPL18A/RPL38/YARS2/MRPL33/PPA2/EIF3D/MRPS23/…
Cholesterol Metabolism	31	0.723897	2.81011	2.18399e-05	0.00239621	0.00217049	873	tags=74%, list=15%, signal=64%	SCD/MVD/EBP/HMGCS1/DHCR7/FADS2/ACAT2/FASN/ELOVL4/FDPS/LSS/FADS1/SREBF1/FDFT1/ACSL1/IDI1/MVK/MSMO1/SQLE/NSDHL/HSD17B7/HMGCR/ACSL3
