# Supplementary material for: Hypoxia promotes airway differentiation in the human lung epithelium
Source: Cell Stem Cell. Author manuscript; Available in PMC 2025 Nov 16. (PMC7618356; doi:10.1016/j.stem.2025.09.007)
Supplement: Supplemental information [file EMS210609-supplement-Supplemental_information.zip › 1-s2.0-S1934590925003388-mmc5.xlsx]

## Sheet: Table_S4_venn_gene_lists
HIF1A_HIF2A_common_targets	HIF1A_HIF2A_DamID_overlap	HIF1A_specific_targets	HIF2A_specific_targets
A4GALT	AAAS	ABL2	ABLIM3
ABCA12	AACS	ADIPOR1	ACBD3
ABCA5	AAK1	APAF1	ACE2
ABCA7	AAMP	ASCL2	ACKR3
ABHD5	AASDHPPT	ASNS	ADAM15
ACAP1	AATF	ATP13A4	ADAMTSL1
ACSL5	ABCA1	ATXN2	ADAMTSL4
ACVR2A	ABCA13	BAZ2B	AEBP1
ADAMTS1	ABCA4	BEST1	AFF3
ADAMTS14	ABCB11	BNIPL	AGAP5
ADAMTS19	ABCB9	BTAF1	AK4
ADCY2	ABCC10	C17orf107	AK9
ADCY7	ABCC12	C19orf67	ALDH3B2
ADD3	ABCC2	C1QTNF3	ALG10B
ADRB1	ABCC3	C1S	ALPL
AFF4	ABCC4	CAMK2N1	ALS2CL
AGRN	ABCC5	CAPN12	AMY1B
AHDC1	ABCD1	CCDC146	AMY2B
AHNAK	ABCD3	CGB7	ANKHD1
AHNAK2	ABCF2	CHI3L1	APOL6
AHR	ABCG1	CHURC1-FNTB	ARHGEF38
AJUBA	ABHD10	CISH	ARHGEF40
AKAP9	ABHD11	CLCA4	ARID3A
AKNA	ABHD12	CPEB3	ARL5B
ALCAM	ABHD2	CTSD	ARRDC4
ALDOA	ABHD6	DBP	ASAP3
ALOX12B	ABL1	DCP1A	ATP6V0A4
ALPK1	ABLIM1	DDIT3	ATP6V1C2
AMN1	ABO	DGKE	B3GNT3
AMPD3	ABR	DLG4	B4GALNT4
AMY1A	ABRACL	DNASE1L2	B4GALT4
AMZ1	ABTB2	DUOX1	BAIAP3
ANGPTL4	ABTB3	DVL1	BDKRB2
ANKK1	ACACA	ELK3	BIK
ANKRA2	ACADL	ENPP4	BOD1L1
ANKRD12	ACADVL	EVPL	BRAF
ANKRD27	ACAP3	FAM131A	BRWD3
ANKRD36C	ACBD5	FAM227B	C12orf56
ANKZF1	ACER3	FAM83A	C1QL2
ANO6	ACIN1	FIGNL2	C2CD4B
ANXA1	ACKR2	FTL	C3
APBA1	ACLY	FZD10	C9orf72
APP	ACO2	FZD7	CA14
ARAP2	ACOT11	G0S2	CA3
AREG	ACOX3	GAA	CACNA1F
ARFGEF2	ACOXL	GADD45B	CALY
ARHGAP27	ACP6	GAL3ST4	CAMKK1
ARHGAP32	ACSL1	GGN	CAPN7
ARHGAP5	ACSL3	GGT1	CAPS
ARHGEF10L	ACSS1	GINM1	CASP4
ARHGEF2	ACSS3	GJB6	CCDC71L
ARHGEF37	ACTB	GNE	CCDC80
ARHGEF4	ACTG1	GNG4	CD200R1
ARID3B	ACTN1	GRID1	CD300A
ARPP21	ACTN4	HECTD1	CD68
ARRDC3	ACTR2	HES4	CD7
ASAP2	ACTR3C	HS1BP3	CDH26
ASGR1	ACVR1	HSPA5	CDH4
ASS1	ACVR1B	ICAM5	CDKL5
ATF3	ADAM17	IDUA	CEACAM1
ATG14	ADAM32	IL34	CEACAM19
ATP10B	ADAM9	ING1	CEACAM7
ATP12A	ADAMTS18	INPP5B	CFH
ATP1B1	ADAMTS3	IQCD	CLDN12
ATP2B4	ADAMTS6	JMJD1C	CLDN3
ATP8B1	ADAMTS9	JUND	CLEC3B
ATP8B3	ADCY3	KCNK13	CLIP1
AVPI1	ADCY4	KISS1	COL9A2
BACH1	ADCY9	KL	CP
BACH2	ADGRA3	KLRC2	CPEB2
BAG4	ADGRF1	KRT23	CREBZF
BAZ2A	ADGRF4	KRT6A	CREG2
BBC3	ADGRF5	LEMD1	CRYAB
BCAT1	ADGRG1	LGI4	CSAD
BCL2L11	ADGRG2	LIF	CTBS
BCL3	ADGRG6	LMAN1	CTH
BCL6	ADGRL2	LOX	CTSV
BCL9L	ADGRL3	LRP2BP	CXCL1
BCORL1	ADGRV1	LTF	CXCL13
BEAN1	ADH6	LYST	CXXC4
BFSP1	ADH7	MAFG	CXXC5
BHLHE40	ADIRF	MED26	CYP1A1
BIRC3	ADISSP	MEF2B	CYP27A1
BLNK	ADK	MEGF10	CYP2R1
BMF	ADORA2B	MEX3D	CYTL1
BMP2	ADRA1B	MT1X	DACT2
BMP3	ADRB2	MTR	DCUN1D3
BMP5	AEN	MYCN	DDIT4L
BMPER	AFAP1L2	MYO9A	DDR2
BRD1	AFDN	NCK2	DDX59
BRWD1	AFF1	NEURL3	DEGS2
BST1	AFG1L	NFAT5	DENND1B
BTG1	AFG2A	NKPD1	DENND2A
C15orf39	AGA	NOTCH3	DET1
C1GALT1	AGAP1	NUFIP2	DNAH11
C2	AGAP3	OCEL1	DNAJB13
C4orf3	AGFG2	OSBPL2	DNAJB9
C6orf132	AGK	PBXIP1	DNASE1
C7orf57	AGO2	PCDH19	DOC2B
C8orf58	AGPAT3	PCED1B	DPP7
CADM2	AGPAT5	PCF11	DPYD
CAMK2D	AGR2	PCMTD1	DSC2
CAPG	AGTPBP1	PENK	DSCAML1
CAPN5	AGTR2	PERM1	DSG3
CBLB	AHCY	PIP5KL1	DUOXA2
CBX4	AHCYL1	PITX3	ECM1
CCDC107	AHCYL2	PLEKHN1	ELK4
CCDC148	AIP	POU2F3	ELOVL3
CCDC183	AJM1	PPARA	EML1
CCL20	AK2	PPP1R18	ENTPD8
CCND2	AKAIN1	PPP2R2C	EPB41
CCNG2	AKAP1	PROB1	EPB41L1
CCNI	AKAP12	PSD	EPG5
CCNL1	AKAP13	PSORS1C1	ESPN
CCNY	AKIRIN2	PTPRU	ESRRB
CD24	AKR1A1	RAB3A	ETV3
CD46	AKR1B15	RAG1	FAAH2
CD55	AKR1D1	RAPGEFL1	FAM114A1
CD72	ALDH18A1	RASD1	FAM153A
CD99	ALDH1A1	RASSF1	FAM193B
CDC42EP1	ALDH1A2	RDH13	FAM3C
CDK18	ALDH1B1	RECQL5	FAT1
CDK8	ALG13	RIMKLA	FAXDC2
CDKL3	ALG14	RNF103	FBXL2
CDKN1A	ALG3	RNF152	FBXO41
CDKN1B	ALG6	RNF169	FCHO2
CDKN2B	ALK	RRAGD	FGD5
CDS1	ALOXE3	RRAS	FGF11
CDYL	ALX1	SENP7	FHL3
CEACAM5	AMBN	SERINC1	FKBP9
CEACAM6	AMBRA1	SFXN3	FLCN
CELF1	AMD1	SH3YL1	FNDC3A
CELSR1	AMOT	SIK1	FOXO3
CFLAR	AMOTL1	SKAP2	FOXO6
CGN	AMY1C	SLITRK6	FRS3
CHD2	ANAPC5	SOS1	FUT9
CHD6	ANG	SP6	GAB2
CHI3L2	ANGEL1	SRPX2	GADD45A
CHPT1	ANGPT1	STAT2	GBE1
CHST15	ANK2	STBD1	GCOM1
CITED2	ANK3	SWT1	GOLPH3L
CLDN1	ANKDD1B	SYT11	GPC3
CLDN10	ANKRD10	TCEA2	GPCPD1
CLDN16	ANKRD11	TCEA3	GPNMB
CLDN4	ANKRD13C	TCHH	GPSM1
CLDN7	ANKRD13D	TCP11L2	GRAMD1A
CLDND1	ANKRD2	THBS3	GREB1L
CLIC5	ANKRD26	TINCR	GRIK2
CLIC6	ANKRD28	TLR5	GUCY2D
CLIP4	ANKRD31	TMEM167B	HAP1
CLK1	ANKRD50	TMEM91	HBP1
CLK3	ANKRD55	TNKS2	HCAR2
CLK4	ANKRD65	TPP1	HCFC1R1
CLMN	ANO10	TRADD	HDAC5
CMIP	ANO5	TSC1	HEPHL1
CNOT8	ANP32A	TSHZ2	HERC3
CNTNAP2	ANP32E	TSPEAR	HES5
COG3	ANTXR1	TTC39B	HLA-F
COL17A1	ANTXR2	TUBB2B	HMGCLL1
COL21A1	ANXA13	UBE2L6	HSPA13
COL5A2	ANXA2	VEGFB	HSPG2
CPD	ANXA3	VPS13C	ICAM2
CPEB4	ANXA4	WBP2	IDS
CPT1C	ANXA5	WFIKKN1	IER3
CRABP2	ANXA6	WNT16	IFI44L
CREB3L2	ANXA7	WNT7A	IFI6
CRELD1	ANXA8	WNT7B	IFITM2
CRY2	AOPEP	WNT9A	IFT172
CSF1	AP1G1	XBP1	IGSF8
CSGALNACT1	AP1S3	ZBTB18	IL10
CSTB	AP2M1	ZBTB47	IL10RB
CTIF	AP3D1	ZBTB5	IL17C
CTNND1	AP5B1	ZBTB7B	IL17REL
CTSS	APBB3	ZC3HAV1L	IL22RA1
CTTNBP2NL	APCDD1	ZFP14	IMPG1
CWH43	APEX1	ZFP30	INO80D
CXCL17	APEX2	ZNF160	INSIG2
CXCL2	APLP2	ZNF224	INSM2
CXCL3	APMAP	ZNF292	IRF6
CXCL5	APOL2	ZNF449	ITIH5
CXCL6	APOO	ZNF451	JMY
CXCR4	APPBP2	ZNF460	JUNB
DAAM1	APRT	ZNF461	KAT2B
DAB1	AQP3	ZNF529	KAZN
DAPP1	AR	ZNF662	KBTBD3
DCHS2	ARAF	ZNF700	KCNAB2
DDAH2	ARAP1	ZNF841	KCNQ1
DDIT4	ARF4	ZNF846	KCNT2
DENND3	ARF6	ZNF91	KIF5C
DGKA	ARFGEF3		KIFC3
DHRS3	ARFIP1		KLF4
DHRS9	ARFIP2		KLF9
DIP2C	ARG2		KRT15
DKK2	ARHGAP12		LATS2
DLEC1	ARHGAP15		LAYN
DNAH17	ARHGAP18		LCORL
DNAH5	ARHGAP21		LENG8
DOCK4	ARHGAP22		LMBRD1
DOCK6	ARHGAP24		LMO3
DPP10	ARHGAP25		LMTK3
DSC3	ARHGAP26		LNX2
DSG2	ARHGAP28		LONRF1
DSP	ARHGAP29		LRIG2
DTNA	ARHGAP31		LRRC23
DTX2	ARHGAP35		LRRC36
DUSP1	ARHGAP42		LRRK2
DUSP10	ARHGAP8		LRRTM4
DUSP5	ARHGEF1		LSMEM1
DUSP7	ARHGEF12		LYG1
EDN1	ARHGEF16		LYPD5
EFHC1	ARHGEF26		MACROD1
EFNA1	ARHGEF28		MAP1LC3A
EFNA3	ARHGEF3		MAP3K2
EFNA5	ARID1A		MAP3K6
EGLN1	ARID1B		MBD5
EGLN3	ARID2		MCEE
EHF	ARID5B		MDM4
EIF1	ARK2N		MED13L
EIF4A2	ARL15		METRNL
EIF4EBP1	ARL4C		MEX3B
ELF3	ARL6IP5		MICU3
ELL2	ARMC2		MMP10
ELOVL7	ARMC3		MRPS6
EMP1	ARMC9		MYO6
EMP3	ARMT1		N4BP2L1
EPB41L4B	ARNT		NABP1
EPHA3	ARPC2		NAMPT
EPHA4	ARRB1		NCCRP1
EPHA6	ARSJ		NDNF
EPN2	ARTN		NDUFA4L2
EPOR	ARV1		NFE2L3
EPS8L1	ARVCF		NFKBIE
EPS8L2	ASAP1		NKD1
ERBB3	ASB2		NMU
ERMP1	ASB4		NOD2
ERN1	ASCC2		NOS2
ERRFI1	ASCC3		NPEPPS
ESRP1	ASCL5		NPHP3-ACAD11
ESYT2	ASH1L		NPHS1
ETHE1	ASPH		NPIPB3
ETS1	ASXL2		NPIPB4
ETS2	ATF7IP		NPIPB5
EVA1C	ATG16L1		NRBP2
EXPH5	ATG7		NRIP3
F3	ATL1		NUPR1
FAM110C	ATL2		NYNRIN
FAM13A	ATOH8		OTUD4
FAM200B	ATOSA		P2RY1
FAM219B	ATOSB		PAG1
FAM222B	ATOX1		PARP14
FAM3D	ATP11A		PDE5A
FANK1	ATP2B1		PDIA5
FBLN2	ATP2C2		PDK1
FBN2	ATP5F1E		PDPN
FBXL20	ATP5MC2		PDZD2
FBXO34	ATP6V0D1		PDZRN3
FBXW7	ATP6V0D2		PHC3
FEM1C	ATP6V0E1		PHF21A
FGD2	ATP6V1H		PICALM
FGD6	ATP8A1		PIGA
FHIT	ATP8B4		PIGL
FKBP14	ATP9A		PIK3CD
FLNB	ATP9B		PIWIL2
FN1	ATRX		PLCL1
FNDC3B	ATXN1		PLEKHA2
FOS	ATXN10		PLEKHG6
FOSL2	ATXN7		PLOD2
FOXJ2	AURKA		PMEPA1
FOXN3	AUTS2		PNMA2
FOXP2	AVPR1A		POU2F1
FRK	AXIN1		PPP1R15B
FRY	AXIN2		PRKAA2
FRYL	B2M		PRKCD
FSTL3	B3GALNT2		PRRC1
FSTL5	B3GNT5		PRRT1
FUT11	B3GNT6		PRSS12
FXYD6	B4GALNT3		PRSS22
GAB1	B4GALT5		PTK6
GABARAPL1	B9D1		PTPRD
GAD1	BAALC		PTPRH
GARNL3	BAG3		PXDC1
GATAD1	BAHCC1		QKI
GDF15	BAIAP2		RAB33B
GFPT2	BAIAP2L1		RAP2B
GIPR	BAMBI		RASA2
GK5	BANK1		RASL11B
GLCCI1	BANP		RASSF4
GLIS2	BARD1		RBM5
GNA14	BARX2		RCN1
GOLGA4	BATF3		REM2
GOLGB1	BBX		RGPD5
GPC1	BCAP31		RHBDD1
GPR132	BCAR1		RHBDF2
GPR157	BCAR3		RHOBTB1
GPRC5A	BCAS4		RIMS2
GPT2	BCKDHB		RIOK3
GRB7	BCL10		RNF11
GREM2	BCL11A		RNF19A
GRHL1	BCL2L1		RNMT
GRHL3	BCL2L13		RPS6KA2
GRIN2D	BCL2L14		S1PR2
GRM4	BCL2L2		SAMD9L
GTF2IRD1	BCL9		SBF1
GULP1	BCOR		SDK1
HDAC9	BCR		SECTM1
HECA	BDH1		SEL1L
HELB	BEND5		SEMA3D
HERC1	BFSP2		SH2B2
HES1	BHLHE41		SH3BP2
HIF3A	BICC1		SH3RF1
HILPDA	BICDL1		SHISA8
HINT3	BIRC2		SLC12A4
HIPK1	BLCAP		SLC25A42
HIPK3	BLOC1S5		SLC26A7
HIVEP2	BLOC1S6		SLC2A10
HK2	BLTP2		SLC2A13
HMCN1	BLVRA		SLC2A3
HOOK2	BLVRB		SLC2A4
HOPX	BMAL1		SLC30A10
HPS4	BMP2K		SLC33A1
HS3ST1	BMP4		SLC35A3
ICAM1	BMP6		SLC35E4
IER5	BMP7		SLC35F5
IFITM1	BMPR2		SLC45A1
IFITM10	BMT2		SLC4A5
IFITM3	BNC2		SLC4A7
IFRD1	BNIP5		SLC7A1
IGF1	BOK		SLC8A3
IGF1R	BOLA1		SLCO4C1
IGF2BP2	BPHL		SLK
IGF2R	BPIFA1		SMCO4
IGFBP2	BPNT2		SPAG9
IGFBP3	BPTF		SPOPL
IGFBP5	BRD2		SPSB1
IKZF2	BRD4		SST
IL1F10	BRI3		ST3GAL1
IL1RAP	BRINP2		ST8SIA2
IL1RL2	BROX		STEAP2
IL36RN	BSG		STK38
ILVBL	BTBD16		STRN
INPP5D	BTBD3		STRN3
IPCEF1	BTC		SULT2B1
IPMK	BUB1		SYDE1
IRAK2	BUD13		SYT17
IRF1	BZW1		SYT7
IRF2BP2	BZW2		SYTL5
ISG20	C10orf90		TACR1
ITGB6	C11orf91		TAF1
ITGB8	C12orf42		TANC2
ITM2B	C12orf75		TC2N
ITPRIP	C13orf42		TCN1
JDP2	C14orf132		TENM1
JUN	C16orf46		TIMP3
JUP	C16orf74		TMEM39A
KCMF1	C16orf89		TMOD3
KCNH8	C17orf58		TMPRSS6
KCNN1	C1orf105		TNFSF4
KCTD16	C1orf116		TNK2
KDM4B	C1orf21		TNKS
KDM5B	C1orf210		TOB2
KDM6B	C1QTNF12		TRANK1
KDR	C1QTNF6		TRIB3
KERA	C1QTNF9		TRPV2
KHNYN	C2CD2		TRPV3
KIAA1217	C2CD3		TRPV4
KIF16B	C2CD4A		TTBK2
KIT	C2CD4D		TTC17
KLF5	C2orf76		TTC21A
KLF6	C3orf52		TTC33
KLF7	C4orf19		TUT1
KLHL24	C4orf46		TVP23C-CDRT4
KLHL28	C4orf51		TWIST2
KLHL31	C5orf15		TYRP1
KLRC3	C5orf46		UAP1L1
KMT2A	C6		UBN2
KMT2C	C6orf141		UBR4
KMT2E	C7		ULK1
KRT16	C9orf152		VGLL3
KRT80	C9orf85		VWA1
KSR1	CA1		WASF2
LAMA2	CA10		WDR49
LAMA5	CA13		WIPF1
LAMB3	CA8		WSB1
LAMC2	CAB39		ZBTB21
LAPTM4A	CAB39L		ZBTB34
LCA5	CABCOCO1		ZBTB43
LCN2	CABIN1		ZC3H12C
LDLRAD1	CABLES1		ZDHHC21
LEMD2	CACHD1		ZDHHC9
LEPR	CACNA1D		ZIC2
LGALS3	CACNA2D1		ZNF185
LIFR	CACNA2D3		ZNF284
LIMCH1	CACNB4		ZNF330
LINGO2	CADM1		ZNF397
LIPK	CADPS		ZNF431
LITAF	CADPS2		ZNF517
LMO7	CALD1		ZSCAN20
LNX1	CALM2
LOXL2	CALML5
LPAR3	CAMK2G
LPCAT2	CAMSAP1
LPIN3	CAMTA1
LPP	CAP1
LRP10	CAPN1
LRP2	CAPN2
LRP4	CAPN8
LRP6	CAPN9
LRRC8A	CAPNS1
LSAMP	CAPNS2
LTBP4	CAPZA3
LURAP1L	CAPZB
LYN	CARD6
LYPD3	CARM1
MACC1	CARMIL1
MACF1	CASD1
MAF	CASP10
MAFK	CASP8
MAL	CASR
MAL2	CAST
MALL	CASZ1
MAML2	CATSPERB
MAN2A1	CAV1
MAP3K5	CAV2
MAP3K7CL	CAVIN1
MAP3K8	CAVIN3
MAP3K9	CBFA2T2
MARCKS	CBS
MBNL2	CBX5
MBOAT1	CBX6
MBOAT2	CBX8
MEF2A	CBY1
MEIS1	CC2D2A
MERTK	CCDC117
MIB2	CCDC12
MID2	CCDC13
MINK1	CCDC138
MKNK2	CCDC160
MKRN1	CCDC169
MLPH	CCDC171
MLXIPL	CCDC179
MMP13	CCDC184
MMP17	CCDC185
MMP7	CCDC190
MNT	CCDC192
MPZL3	CCDC198
MROH6	CCDC50
MTMR11	CCDC51
MTMR3	CCDC57
MTSS1	CCDC6
MTURN	CCDC68
MUC15	CCDC8
MUC20	CCDC82
MUC4	CCDC83
MUC5B	CCDC85C
MXD1	CCDC88A
MXI1	CCDC88C
MYADM	CCDC91
MYH14	CCDC97
MYO3B	CCN2
MYO5B	CCN3
MYOM1	CCN4
NAALADL2	CCN6
NANOS3	CCND1
NAV2	CCND3
NBPF14	CCNF
NBPF26	CCNO
NCOA2	CCR3
NCOA3	CCR4
NDRG1	CCR5
NEBL	CCR7
NEK7	CCRL2
NEURL1B	CCSER2
NFATC4	CD109
NFKB2	CD14
NFKBIA	CD226
NFKBIZ	CD44
NGEF	CD58
NHSL1	CD59
NLGN2	CD63
NMD3	CD81
NOS1AP	CD84
NOTCH2	CD9
NPC1	CD93
NPR3	CD96
NR1D1	CD99L2
NR4A1	CDC14A
NR4A2	CDC14B
NRP2	CDC27
NRTN	CDC37
NRXN3	CDC37L1
NTN4	CDC42BPA
NTNG1	CDC42BPB
NUAK2	CDC42BPG
NXPH4	CDC42EP3
OAS1	CDC42EP4
OCLN	CDC42SE2
OGT	CDC7
OLFML2A	CDC73
OSBPL3	CDCA4
OSER1	CDCP1
OSMR	CDH1
OVOL1	CDH11
OXR1	CDH12
P2RX4	CDH18
P4HA1	CDH2
P4HA2	CDH20
PACRG	CDH23
PACS1	CDH3
PADI1	CDH7
PALD1	CDIN1
PAM	CDK14
PAQR5	CDK16
PARD6B	CDK17
PARM1	CDK5
PAX8	CDK5RAP1
PAX9	CDK5RAP2
PCDH1	CDK6
PCP4	CDKAL1
PCSK5	CDKN2AIP
PDE9A	CDKN2C
PDGFB	CDKN3
PDLIM4	CDR2
PDXK	CDV3
PEAK1	CELA2B
PELI1	CELF2
PELI2	CEMIP
PELO	CEMIP2
PER1	CENATAC
PER2	CENPT
PERP	CEP20
PFKFB2	CEP55
PFKFB3	CEP85
PFKFB4	CEP85L
PFKP	CEPT1
PGF	CERK
PGK1	CERS6
PGM5	CERT1
PHLPP1	CFAP20DC
PHOX2A	CFAP251
PI4K2A	CFAP299
PIK3CA	CFAP300
PIM1	CFAP54
PIM3	CFAP61
PIWIL4	CFAP97
PJA2	CFDP1
PKP1	CFTR
PLAGL1	CGNL1
PLAUR	CH25H
PLB1	CHD1
PLCD1	CHD3
PLD1	CHD9
PLEC	CHDH
PLEKHA6	CHEK1
PLEKHG1	CHEK2
PLEKHG5	CHERP
PLEKHH2	CHKA
PLEKHM1	CHM
PLXDC1	CHML
PMAIP1	CHMP2B
PNRC1	CHMP4B
POC1B	CHN1
POU6F2	CHN2
PPARD	CHRAC1
PPFIA3	CHRM3
PPFIBP1	CHST11
PPL	CHST9
PPM1L	CIAO2B
PPP1CB	CIC
PPP1R13L	CILK1
PPP1R15A	CIMIP1
PPP1R3B	CIRBP
PPP1R3C	CKAP5
PPP1R3G	CLASP1
PPP2R2A	CLASP2
PRDM1	CLCA1
PRDM2	CLCA2
PRKAR2B	CLCF1
PRKCH	CLCN3
PROX1	CLCN6
PRR5L	CLCNKB
PRRC2B	CLDN15
PRRG1	CLDN20
PRRG4	CLDN9
PRSS8	CLEC16A
PSAT1	CLEC7A
PTCH1	CLINT1
PTGES	CLN5
PTGS2	CLN8
PTPN12	CLPTM1L
PTPRF	CLPX
PTPRJ	CLSTN1
PTPRM	CLSTN3
PWWP2B	CLTA
QSOX1	CLTC
RAB11FIP1	CLTRN
RAB12	CLU
RAB24	CLUAP1
RAB30	CLUH
RAB33A	CLVS1
RAB8B	CMC2
RAB9A	CMC4
RAD52	CMTM3
RAPH1	CMTM6
RARG	CMTM7
RASAL2	CNBD1
RASGEF1B	CNDP2
RASSF5	CNGB1
RASSF7	CNIH3
RBM33	CNIH4
RBMS3	CNN3
RBPJ	CNNM3
RFX2	CNOT2
RFX3	CNOT4
RGMB	CNTN1
RGS1	CNTNAP3C
RGS17	COA1
RHOV	COA7
RIN2	COA8
RLF	COBL
RND3	COG2
RNF111	COL12A1
RNF125	COL14A1
RNF141	COL19A1
RNF144B	COL1A2
RNF149	COL24A1
RNF170	COL25A1
RNF183	COL28A1
RNF217	COL2A1
RNF222	COL4A2
ROBO1	COL4A6
ROBO2	COL6A3
RORA	COL7A1
RREB1	COL8A1
RSBN1	COMMD3
RUNX1	COMMD5
RUNX2	COPS3
RYBP	COPS7A
S1PR1	CORIN
SALL3	CORO1C
SALL4	CORO2A
SAMD11	CORO2B
SAMD4A	CORO6
SASH1	COTL1
SAT1	COX11
SAV1	COX18
SBF2	COX6A1
SBNO2	CPA6
SCAPER	CPB2
SCARB2	CPLANE2
SCEL	CPM
SCML1	CPNE8
SCN4B	CPOX
SCNN1A	CPQ
SCNN1B	CPVL
SEC14L1	CPXCR1
SEC24A	CRACR2B
SEC24C	CRADD
SEC24D	CRB2
SEC31A	CREB5
SEC31B	CRIM1
SELE	CRIP2
SEMA3B	CRISPLD2
SEMA3C	CROCC
SEMA3F	CROCC2
SEMA4B	CROT
SEMA4C	CRPPA
SEMA4D	CRYBG1
SEMA5B	CRYBG2
SEMA6A	CSMD1
SERINC5	CSMD3
SERPINF1	CSNK1A1
SERTAD2	CSNK1D
SESTD1	CSNK1E
SETD5	CSNK1G1
SETD7	CSNK2A1
SGIP1	CSRNP3
SGK1	CSRP1
SGPP2	CSRP2
SH2D4A	CSTPP1
SH3BGRL2	CT83
SH3D21	CTAGE1
SH3PXD2A	CTBP2
SH3PXD2B	CTDSP1
SHF	CTDSP2
SIX4	CTDSPL
SLAMF7	CTDSPL2
SLC10A6	CTF1
SLC11A2	CTNNA1
SLC12A6	CTNNA2
SLC16A1	CTNNA3
SLC16A11	CTNNBIP1
SLC16A3	CTNNBL1
SLC19A2	CTSA
SLC19A3	CTSB
SLC1A5	CTSC
SLC20A2	CTTN
SLC22A23	CTTNBP2
SLC25A21	CTXN3
SLC25A36	CUBN
SLC25A37	CUEDC1
SLC28A3	CUL3
SLC2A1	CUL4A
SLC2A12	CUL4B
SLC2A14	CUL5
SLC34A2	CUTA
SLC35D3	CUX1
SLC37A2	CWC27
SLC38A2	CX3CL1
SLC39A10	CXCL8
SLC39A2	CYB561
SLC3A2	CYB5A
SLC6A6	CYB5D1
SLC6A9	CYP24A1
SLC7A11	CYP26B1
SLC7A5	CYP26C1
SLCO4A1	CYP27C1
SLFN5	CYP2A13
SLIT2	CYP2J2
SMOC2	CYP2U1
SMURF1	CYP3A7
SNAPC1	CYP4B1
SNAPC3	CYP51A1
SNCAIP	CYRIB
SNTB1	CYTH1
SNX16	DAB2IP
SNX18	DACH1
SNX33	DAGLB
SOCS3	DAPK1
SOD2	DAPK2
SORBS3	DARS1
SORCS1	DAZAP1
SORCS2	DCAF11
SOS2	DCAF17
SOX4	DCAF7
SOX9	DCAF8L1
SP5	DCBLD1
SPAG4	DCC
SPATA6L	DCDC2
SPICE1	DCLK1
SPINK5	DCLRE1B
SPINT1	DCP2
SPIRE1	DCTN4
SPNS2	DDAH1
SPOCK3	DDB2
SPON2	DDI2
SRD5A3	DDT
SRGAP1	DDX10
ST3GAL4	DDX11
ST8SIA4	DDX31
ST8SIA6	DDX3X
STC1	DDX47
STC2	DDX60
STK39	DDX60L
STT3A	DEF8
STX11	DENND2B
STXBP1	DENND4C
SUCO	DEPTOR
SVIL	DESI1
SYTL3	DEUP1
SYVN1	DGKB
TAB2	DGKD
TAB3	DGKH
TACC1	DGKZ
TACSTD2	DHFR
TAF1D	DHRS12
TANC1	DHRS7
TAPBP	DHX15
TBC1D10A	DHX32
TBC1D32	DHX40
TBC1D9	DHX8
TBL1XR1	DIDO1
TBX6	DIMT1
TCEANC	DIO2
TCN2	DIP2B
TET1	DIPK2A
TET2	DIS3
TFF3	DIS3L2
TFR2	DISP1
TG	DKK1
TGFA	DLC1
TGFBI	DLD
TGIF1	DLEU7
TGM2	DLG1
THEMIS	DLG3
THSD7A	DLGAP1
TIPARP	DLL4
TJP1	DMD
TJP2	DMKN
TMBIM1	DMRT2
TMC1	DNAH12
TMCC1	DNAH6
TMEM106B	DNAI4
TMEM123	DNAJB1
TMEM170B	DNAJB12
TMEM178A	DNAJB4
TMEM184A	DNAJC1
TMEM191B	DNAJC15
TMEM191C	DNAJC17
TMEM40	DNAJC2
TMEM41B	DNAJC3
TMEM45A	DNAJC5
TMEM45B	DNAJC5B
TMEM51	DNM2
TMEM63A	DNM3
TMEM65	DNMBP
TMEM87B	DNMT1
TMEM8B	DOCK10
TMF1	DOCK11
TMPRSS11D	DOCK5
TMPRSS11E	DOCK8
TNFAIP3	DOCK9
TNFRSF10B	DOK6
TNFRSF10D	DOK7
TNFRSF9	DOT1L
TNIP1	DPAGT1
TNIP3	DPH5
TNKS1BP1	DPH6
TOB1	DPP4
TOM1	DPP9
TOX3	DPT
TPCN1	DPY19L1
TPRG1	DPYSL2
TREM1	DPYSL3
TRIB1	DR1
TRIM23	DRAM1
TRIM46	DRD2
TRIO	DSC1
TRIQK	DSE
TSC22D2	DSG1
TSC22D3	DST
TSGA10	DTL
TSHZ1	DTNB
TSPAN1	DTWD1
TTC9	DTX4
TUBE1	DUSP18
TUFT1	DUSP4
TXNIP	DUSP6
UACA	DVL2
UBA6	DYNAP
UBE2H	DYNC1I1
UBL3	DYNC1LI1
UFM1	DYNC2H1
UGCG	DYNLL1
ULBP1	DYNLRB1
USP12	DYNLT4
USP25	DYRK1A
USP3	DYSF
USP53	DZIP1
USP54	E2F2
VAMP4	E2F3
VANGL2	E2F7
VASN	E2F8
VAT1	EAF2
VCAN	EBF2
VDAC2	ECE1
VEGFA	ECH1
VIM	ECHDC1
VPS37B	ECI2
VTCN1	ECT2L
WASL	EDA2R
WDR27	EDC4
WDR45B	EDEM1
WDR72	EDEM3
WFDC3	EDN2
WNT5A	EDNRA
XRN1	EEF1A1
YBX3	EEF2
ZBTB20	EEF2K
ZBTB25	EEF2KMT
ZBTB4	EEFSEC
ZBTB41	EEIG2
ZC3H12A	EFCAB2
ZCCHC4	EFEMP1
ZDHHC1	EFL1
ZFC3H1	EFNB2
ZFP36	EFR3A
ZFP36L1	EGFL6
ZFP62	EGFR
ZKSCAN1	EGR1
ZMAT3	EGR3
ZMYM2	EHD4
ZNF114	EHMT1
ZNF143	EI24
ZNF19	EIF2B4
ZNF217	EIF2B5
ZNF337	EIF2S2
ZNF365	EIF3A
ZNF395	EIF3C
ZNF436	EIF3CL
ZNF506	EIF3H
ZNF514	EIF3L
ZNF516	EIF4E
ZNF525	EIF4E1B
ZNF546	EIF4G1
ZNF566	EIPR1
ZNF608	ELAPOR1
ZNF665	ELAPOR2
ZNF766	ELAVL4
ZNF775	ELF1
ZNF790	ELFN2
ZNF821	ELL
ZNF83	ELL3
ZSCAN30	ELMO1
ENSG00000292348	ELOVL6
	ELP3
	EMB
	EMC9
	EMCN
	EML4
	EML6
	EMP2
	EMSY
	ENAH
	ENC1
	ENDOD1
	ENKUR
	ENO1
	ENOPH1
	ENPP3
	ENPP7
	ENTPD1
	ENTPD3
	ENTREP2
	EPB41L5
	EPC1
	EPCAM
	EPDR1
	EPGN
	EPHA1
	EPHA2
	EPHA5
	EPHA7
	EPHB2
	EPHB3
	EPPK1
	EPRS1
	EPS8
	EPS8L3
	EPYC
	ERBB2
	ERBB4
	ERBIN
	ERC1
	ERCC1
	EREG
	ERGIC1
	ERI1
	ERI3
	ERICH1
	ERICH6B
	ERLIN1
	ERO1A
	ERP27
	ERP29
	ERP44
	ESCO1
	ESD
	ESM1
	ESR2
	ESRRA
	ESYT1
	ESYT3
	ETFA
	ETFB
	ETFDH
	ETNK1
	ETV1
	ETV4
	ETV5
	ETV6
	EVA1A
	EVL
	EXD1
	EXOC1
	EXOC4
	EXOSC2
	EXOSC4
	EXOSC7
	EXT1
	EYA1
	EYS
	F11R
	F12
	F2R
	F5
	FA2H
	FADS2
	FAF1
	FAF2
	FAM107B
	FAM110A
	FAM110B
	FAM111A
	FAM120AOS
	FAM120B
	FAM162A
	FAM169A
	FAM174B
	FAM178B
	FAM180A
	FAM184A
	FAM193A
	FAM216B
	FAM3B
	FAM47B
	FAM72A
	FAM72C
	FAM83B
	FAM86B1
	FAM86B2
	FAM89A
	FAM98A
	FAM9C
	FANCC
	FANCL
	FARP1
	FAS
	FAT2
	FAT3
	FAT4
	FAXC
	FBLIM1
	FBXL17
	FBXL18
	FBXL19
	FBXL5
	FBXO11
	FBXO28
	FBXO38
	FBXO5
	FBXO8
	FBXW11
	FCGR1A
	FCSK
	FDFT1
	FER
	FER1L6
	FETUB
	FEZF1
	FFAR4
	FGD3
	FGF1
	FGF12
	FGF13
	FGF20
	FGFR1
	FGFR2
	FGGY
	FHIP1A
	FHL2
	FIBCD1
	FIG4
	FIGN
	FIGNL1
	FILIP1L
	FITM2
	FJX1
	FKBP1A
	FLRT2
	FLRT3
	FLVCR1
	FLVCR2
	FMN1
	FMNL2
	FMO5
	FNBP1
	FNBP1L
	FNIP2
	FOSL1
	FOXA1
	FOXA2
	FOXB1
	FOXH1
	FOXJ3
	FOXK1
	FOXK2
	FOXO3B
	FOXP1
	FOXP4
	FOXQ1
	FPGS
	FRAS1
	FREM2
	FRMD1
	FRMD4A
	FRMD4B
	FRMD5
	FRMD6
	FRS2
	FSBP
	FSCN2
	FSIP1
	FST
	FSTL1
	FTO
	FURIN
	FUT1
	FUT10
	FUT8
	FXYD3
	FYB2
	FYCO1
	FYN
	FZD1
	FZD3
	FZD5
	FZD9
	G2E3
	G3BP2
	G6PC3
	GABPB1
	GABRA2
	GABRB1
	GABRB2
	GABRR3
	GADD45G
	GADL1
	GAK
	GALE
	GALM
	GALNT10
	GALNT12
	GALNT13
	GALNT18
	GALNT2
	GALNT3
	GALNT5
	GALT
	GAPDH
	GAR1
	GAREM1
	GARRE1
	GARS1
	GAS6
	GAS8
	GATA6
	GATAD2A
	GATM
	GBA3
	GBF1
	GCAT
	GCHFR
	GCLC
	GCNT1
	GCNT2
	GCNT3
	GCNT4
	GDAP1
	GDE1
	GDI2
	GDNF
	GDPD1
	GDPD4
	GFOD2
	GGA2
	GGCT
	GGT5
	GGTA1
	GIN1
	GINS1
	GIPC1
	GIPC2
	GJB4
	GLA
	GLB1L3
	GLCE
	GLI2
	GLI3
	GLIS3
	GLRX2
	GLRX3
	GLS
	GLUD1
	GMDS
	GML
	GNA12
	GNAI2
	GNAI3
	GNAL
	GNAO1
	GNAQ
	GNB1L
	GNGT2
	GNLY
	GNPDA1
	GOLIM4
	GOLM2
	GOLPH3
	GORASP2
	GOT1
	GPAM
	GPAT3
	GPATCH1
	GPBP1L1
	GPC6
	GPD1L
	GPD2
	GPER1
	GPHN
	GPR158
	GPR160
	GPR161
	GPR37L1
	GPR39
	GPR78
	GPR87
	GPRASP3
	GPRC5C
	GPRIN2
	GPRIN3
	GPX4
	GRAMD2B
	GRAMD4
	GRB10
	GRB2
	GRHL2
	GRIA2
	GRIA4
	GRIP1
	GRM5
	GRM8
	GSAP
	GSDMA
	GSE1
	GSG1
	GSK3B
	GSN
	GSPT1
	GSR
	GSS
	GSTA2
	GSTA3
	GSTA4
	GSTCD
	GSTK1
	GSTP1
	GSTT2B
	GTF2B
	GTF2F2
	GTF2I
	GTF2IRD2
	GTF2IRD2B
	GTF3A
	GTF3C4
	GTF3C6
	GTPBP4
	GUCY1A1
	GUCY1A2
	GUF1
	H2AC4
	H2AC6
	H2AC7
	H2AJ
	H2AL3
	H2BC11
	H2BC12
	H2BC13
	H2BC15
	H2BC5
	H2BC6
	H2BC8
	H2BC9
	H3C15
	H4C14
	H4C16
	H4C5
	HABP4
	HACE1
	HADH
	HARS2
	HAS3
	HDAC1
	HDAC10
	HDAC4
	HDAC7
	HDGFL1
	HDHD3
	HEATR5B
	HECW2
	HEG1
	HES2
	HES7
	HEXA
	HEXB
	HEXIM2
	HHAT
	HHLA2
	HIBCH
	HIC2
	HINT1
	HIP1
	HIP1R
	HIVEP1
	HIVEP3
	HK1
	HKDC1
	HLA-DPB1
	HLX
	HMGA2
	HMGB1P1
	HMGCR
	HMGN4
	HMHB1
	HMOX2
	HNF1B
	HNMT
	HNRNPA2B1
	HNRNPF
	HNRNPL
	HNRNPLL
	HNRNPM
	HNRNPU
	HNRNPUL1
	HOMER1
	HOMER2
	HOMEZ
	HOOK1
	HPCAL1
	HPS5
	HRCT1
	HS3ST5
	HS6ST1
	HS6ST2
	HSD17B11
	HSD17B6
	HSD17B8
	HSDL2
	HSF2
	HSP90AA1
	HSP90B1
	HSPA1A
	HSPA1B
	HSPA4
	HSPA4L
	HSPA8
	HSPB1
	HSPB8
	HSPBAP1
	HSPH1
	HTR1A
	HTR1B
	HTR2A
	HUNK
	HYCC1
	IARS1
	ICE2
	ID2
	ID3
	IDH1
	IFFO2
	IFIH1
	IFNAR1
	IFNAR2
	IFNGR1
	IFNGR2
	IFT57
	IFT70A
	IFT81
	IGF2BP3
	IGFL4
	IGSF3
	IGSF9
	IKBKB
	IKBKE
	IKZF4
	IL12RB2
	IL17RD
	IL17RE
	IL19
	IL1R1
	IL20RA
	IL21
	IL22RA2
	IL23R
	IL33
	IL37
	IL6ST
	ILF3
	ILRUN
	IMMP2L
	IMP3
	INAVA
	INHA
	INHBA
	INHBB
	INPP4A
	INPP4B
	INPP5A
	INPPL1
	INTS10
	INTS13
	IPO11
	IPP
	IQCJ-SCHIP1
	IQGAP1
	IQSEC1
	IQSEC2
	IRAG1
	IRAK1BP1
	IRF2
	IRF2BP1
	IRS1
	IRX3
	ITFG2
	ITGA2
	ITGA3
	ITGA4
	ITGB1
	ITGB1BP1
	ITGBL1
	ITIH2
	ITK
	ITPA
	ITPK1
	ITPKA
	ITPKB
	ITPR1
	ITPR2
	ITPR3
	ITPRID1
	ITPRID2
	ITSN1
	IVNS1ABP
	IWS1
	JAG1
	JAK2
	JAM2
	JAML
	JARID2
	JOSD1
	KALRN
	KANK1
	KANSL1
	KANTR
	KAT6A
	KAT6B
	KAT8
	KATNA1
	KATNBL1
	KBTBD2
	KBTBD6
	KCNAB1
	KCND2
	KCNH7
	KCNIP4
	KCNJ15
	KCNK1
	KCNK10
	KCNK5
	KCNMA1
	KCNMB2
	KCNN3
	KCNN4
	KCNS3
	KCNV1
	KCTD1
	KCTD10
	KCTD12
	KCTD19
	KCTD20
	KCTD3
	KCTD6
	KDELR2
	KDM2B
	KDM3B
	KDM4A
	KDM6A
	KHDRBS2
	KIAA0825
	KIAA0930
	KIAA1328
	KIAA1549
	KIDINS220
	KIF11
	KIF13A
	KIF18A
	KIF22
	KIF25
	KIF2A
	KIF9
	KIFAP3
	KITLG
	KLF12
	KLF13
	KLHDC2
	KLHDC9
	KLHL2
	KLHL25
	KLHL26
	KLHL3
	KLHL38
	KLHL42
	KLHL5
	KLHL7
	KLRK1
	KMT5A
	KMT5B
	KMT5C
	KNOP1
	KPNA7
	KRT1
	KRT13
	KRT18
	KRT19
	KRT20
	KRT3
	KRT39
	KRT7
	KRT74
	KRT8
	KRTAP2-3
	KRTAP4-7
	KTN1
	KYNU
	LACTB2
	LAD1
	LAG3
	LAMA3
	LAMA4
	LAMB1
	LAMC1
	LAMTOR4
	LAPTM4B
	LASP1
	LATS1
	LBHD1
	LCOR
	LCP1
	LDHA
	LDLR
	LDLRAP1
	LEF1
	LEFTY1
	LETM2
	LFNG
	LGALS7B
	LGALS8
	LGMN
	LGR4
	LGR6
	LHCGR
	LHFPL1
	LHFPL2
	LHFPL6
	LHX1
	LHX6
	LHX9
	LIG4
	LIMD1
	LIMK2
	LIMS1
	LIN54
	LINS1
	LIPA
	LIPC
	LIPE
	LIPF
	LIPG
	LIPH
	LLGL2
	LMBR1
	LMNA
	LMO4
	LMTK2
	LNPEP
	LONRF2
	LONRF3
	LPAR1
	LPAR2
	LPAR6
	LPIN1
	LPL
	LRATD1
	LRATD2
	LRBA
	LRCH1
	LRCH4
	LRFN5
	LRIG1
	LRIG3
	LRMDA
	LRP5
	LRRC1
	LRRC10B
	LRRC20
	LRRC4
	LRRC40
	LRRC49
	LRRC8D
	LRRC9
	LRRFIP1
	LRRN3
	LRRN4
	LSM14B
	LSM3
	LSR
	LTBP2
	LTBP3
	LUC7L2
	LUZP2
	LY6K
	LYL1
	LYRM1
	LYRM4
	LYZL1
	MAB21L3
	MAB21L4
	MAD1L1
	MAD2L1BP
	MAFB
	MAGEB16
	MAGI1
	MAGI2
	MAGI3
	MALT1
	MAMDC2
	MAML3
	MAN1A2
	MAN1C1
	MANBA
	MANBAL
	MANSC1
	MAOA
	MAP2K3
	MAP2K7
	MAP3K1
	MAP3K13
	MAP3K14
	MAP3K3
	MAP3K7
	MAP4
	MAP4K3
	MAP4K4
	MAP4K5
	MAP7D1
	MAP7D2
	MAP9
	MAPK1
	MAPK10
	MAPK13
	MAPK8IP1
	MAPKAPK2
	MAPKBP1
	MAPRE2
	MARCHF10
	MARCHF8
	MARCO
	MARF1
	MARK1
	MARK2
	MARK3
	MARVELD2
	MASP1
	MAST2
	MAST4
	MAT2B
	MATN1
	MATR3
	MB21D2
	MBD3
	MBD4
	MBIP
	MBNL1
	MBNL3
	MBOAT7
	MBP
	MBTPS1
	MCC
	MCCC1
	MCF2L
	MCF2L2
	MCIDAS
	MCL1
	MCPH1
	MCTP1
	MCTP2
	MCU
	MDC1
	MDFI
	MDFIC
	MDGA2
	MDM2
	ME1
	ME2
	ME3
	MECOM
	MED11
	MED15
	MED27
	MED31
	MEF2C
	MEGF9
	MEI4
	MEIS2
	MEMO1
	MEPE
	MESD
	MET
	METAP1
	METTL1
	METTL16
	METTL21A
	METTL24
	MEX3C
	MFGE8
	MFHAS1
	MFN1
	MFNG
	MFSD11
	MFSD14A
	MFSD2A
	MFSD6L
	MFSD8
	MGAT1
	MGAT4B
	MGAT4C
	MGAT5
	MGLL
	MGRN1
	MGST2
	MICAL2
	MICAL3
	MICALL1
	MID1
	MIDEAS
	MIEF2
	MIER1
	MIOS
	MIPEP
	MIPOL1
	MISP3
	MITF
	MLF2
	MLIP
	MLLT1
	MLLT10
	MLLT3
	MLN
	MLX
	MLXIP
	MMAA
	MMACHC
	MME
	MMP25
	MMP27
	MMP3
	MMS22L
	MOB3A
	MOB3B
	MOSPD1
	MPDZ
	MPHOSPH9
	MPL
	MPP2
	MPP3
	MPP7
	MPPED2
	MPRIP
	MPZL1
	MR1
	MREG
	MROH9
	MRPL1
	MRPL33
	MRPL34
	MRPL44
	MRPL45
	MRPL48
	MRPS10
	MRPS11
	MRPS18A
	MRPS23
	MRPS25
	MRPS27
	MRPS35
	MRTFB
	MS4A7
	MSANTD3
	MSH5
	MSI1
	MSI2
	MT-ND6
	MT2A
	MTA2
	MTAP
	MTARC2
	MTBP
	MTCH1
	MTCL1
	MTCL2
	MTERF3
	MTERF4
	MTFP1
	MTHFD1L
	MTHFD2L
	MTIF3
	MTMR12
	MTO1
	MTREX
	MTRF1L
	MTSS2
	MTUS1
	MTX3
	MVB12B
	MVK
	MVP
	MX2
	MXRA7
	MYBPC1
	MYC
	MYCBP2
	MYCL
	MYEOV
	MYH10
	MYH9
	MYL12A
	MYLK
	MYO10
	MYO16
	MYO18B
	MYO1B
	MYO1H
	MYO5A
	MYO5C
	MYO9B
	MYOCD
	MYOF
	MYOZ2
	MYRFL
	MYRIP
	MZF1
	N4BP1
	N6AMT1
	NABP2
	NACA2
	NADK
	NAGK
	NANS
	NAP1L1
	NARS2
	NAT10
	NAT2
	NAV1
	NAV3
	NBAS
	NBEA
	NBPF1
	NBPF11
	NBPF3
	NBPF8
	NBPF9
	NCALD
	NCAPG2
	NCEH1
	NCOA4
	NCOA7
	NCOR2
	NDC80
	NDFIP2
	NDST1
	NDUFA11
	NDUFA8
	NDUFAF3
	NDUFAF6
	NDUFAF7
	NDUFC1
	NDUFS4
	NDUFS5
	NECAB1
	NECTIN1
	NECTIN4
	NEDD4
	NEDD4L
	NEDD9
	NEGR1
	NELL2
	NEMP1
	NEMP2
	NET1
	NFE2L2
	NFIA
	NFIB
	NFIX
	NFX1
	NFYC
	NGF
	NGLY1
	NHERF1
	NHERF2
	NHLH2
	NHLRC2
	NHS
	NHSL3
	NIBAN1
	NIBAN2
	NIPAL2
	NISCH
	NKAIN2
	NKX2-1
	NKX2-8
	NLGN1
	NLK
	NME7
	NOL11
	NOL4
	NOL4L
	NOP16
	NOP58
	NOTCH2NLA
	NOTCH2NLC
	NOX4
	NOXO1
	NPAS2
	NPAS3
	NPBWR1
	NPC1L1
	NPC2
	NPFFR2
	NPLOC4
	NPNT
	NPTN
	NQO2
	NR2E3
	NR2F2
	NR3C2
	NR4A3
	NRAP
	NRCAM
	NREP
	NRG1
	NRG3
	NRIP1
	NRK
	NRP1
	NRXN1
	NSMAF
	NSMCE2
	NT5C1B
	NT5C2
	NT5DC1
	NT5DC2
	NT5E
	NTMT1
	NTN1
	NTPCR
	NTRK2
	NUBPL
	NUDCD1
	NUDCD2
	NUDT13
	NUDT18
	NUFIP1
	NUMA1
	NUMB
	NUP133
	NUP153
	NUP210
	NUP88
	NVL
	NXN
	NXPH1
	NXPH2
	NYAP2
	OCIAD2
	ODAM
	OGDH
	OLA1
	OLFM3
	OMA1
	OPRM1
	OPTC
	OR2A42
	ORAI1
	ORAI3
	ORC2
	ORMDL2
	OSBPL10
	OSBPL5
	OSBPL6
	OSBPL9
	OSR1
	OSR2
	OSTF1
	OSTM1
	OTOGL
	OTOR
	OTUD3
	OTUD6B
	OTUD7B
	OTULIN
	OVOL2
	OXCT1
	P2RY6
	P3H2
	P3H3
	P3H4
	PA2G4
	PAAF1
	PABPC1L
[truncated: 1,307 more rows]
