# Supplementary material for: Hypoxia promotes airway differentiation in the human lung epithelium
Source: Cell Stem Cell. Author manuscript; Available in PMC 2025 Nov 16. (PMC7618356; doi:10.1016/j.stem.2025.09.007)
Supplement: Supplemental information [file EMS210609-supplement-Supplemental_information.zip › 1-s2.0-S1934590925003388-mmc6.xlsx]

## Sheet: RT-qPCR_human
Gene	Primer sequences (5'-3') Forward	Primer sequences (5'-3') Reverse
ACTB	AGAAGAGCTACGAGCTGCCTGAC	GGAGTTGAAGGTAGTTTCGTGGATG
ASCL1	GGAGCAGGAGCTTCTCGACTTCA	AGGTTGTGCGATCACCCTGCT
GRP	GACCGTGCTGACCAAGATGTAC	AGGCTCCCTCTCTCAGAAACAG
SCGB3A2	TCTGGGCATTTCTGTTGAGCA	GCAGGGAGGATAGGAGCATCA
TP63	TGGACGTATTCCACTGAACTGAAGA	CCCTCTACTCGAATCAAATGACTAGGA
SCGB1A1	ACCATGAAACTCGCTGTC	TCATAACTGGAGGGTGTGTCC
SOX9	CCAGTACCCGCACTTGCACAAC	CTGCCCGTTCTTCACCGACTTC
MUC4	GCTACTGTGACCATGGAGGCCA	CCCAGGCCGTGTAGATGGAGAA
KRT5	CAGGAGCTCATGAACACCAAGC	CACTGCCATATCCAGAGGAAACAC
SFTPC	CTCCACATGAGCCAGAAACACAC	GTAGTCATACACCACGAGGCCAGT
SOX2	CACATGTCCCAGCACTACCAGAG	GTCATTTGCTGTGGGTGATGG
LAMP3	AACAACCGATGTCCAACTTCAAGCC	CCCATACCCATAAGGCAGAGACCAA
SLC34A2	AGCCCTTCACAAAGCTCATTGTCC	GGTGCAGTTAGCAGTCGAGGGA
SFTPD	ACAAAAAGAAACCTGCCATGCT	TGGGCATTGTTCTGTGGGAG
GLUT1	CCAGGGTAGCTGCTGGAGC	TGGCATGGCGGGTTGT
VEGF	TACCTCCACCATGCCAAGTG	ATGATTCTGCCCTCCTCCTTC
HIF1A	TATGAGCCAGAAGAACTTTTAGGC	CACCTCTTTTGGCAAGCATCCTG
HIF2A	CTGTGTCTGAGAAGAGTAACTTCC	TTGCCATAGGCTGAGGACTCCT
LDHA	CCATGATTAAGGGTCTTTACGG	GGTCTGAGATTCCATTCTGTCC
ANGPTL4	TCCGTACCCTTCTCCACTTG	AGTACTGGCCGTTGAGGTTG
TESC	TACGAGGGGATCACCTTCGAGGA	GCGGACGTGCATCTTGGTCTC
KLF4	CATCTCAAGGCACACCTGCGAA	TCGGTCGCATTTTTGGCACTGG
KLF5	GGAGAAACGACGCATCCACTAC	GAACCTCCAGTCGCAGCCTTC
KRT8	ACAAGGTAGAGCTGGAGTCTCG	AGCACCACAGATGTGTCCGAGA
KRT14	TGCCGAGGAATGGTTCTTCACC	GCAGCTCAATCTCCAGGTTCTG
KRT17	ATCCTGCTGGATGTGAAGACGC	TCCACAATGGTACGCACCTGAC

## Sheet: RT-qPCR_mouse
Gene	Primer sequences (5'-3') Forward	Primer sequences (5'-3') Reverse
Krt5	TCCAGTGTGTCCTTCCGAAGT	TGCCTCCGCCAGAACTGTA
Scgb1a1	GGTTATGTGGCATCCCTGAAGC	GCTTACACAGAGGACTTGTTAGG
Foxj1	CACGTGAAGCCACCCTACTCC	ACCTTGGCCACCCTCTTGG
Sftpc	ATGGACATGAGTAGCAAAGAGGT	CACGATGAGAAGGCGTTTGAG
Sox2	GCGGAGTGGAAACTTTTGTCC	CGGGAAGCGTGTACTTATCCTT
Sox9	CACACGTCAAGCGACCCATGAA	TCTTCTCGCTCTCGTTCAGCAG
Vegfa	TCTCTTTTCTCTGCCTCCGT	TTACCCTTCCTCATCTTCCCT
Actb	GGCTGTATTCCCCTCCATCG	CCAGTTGGTAACAATGCCATGT
